# Supplementary material for: Population Genomics of Aspergillus sojae is Shaped by the Food Environment
Source: Genome Biol Evol. 2025 Apr 8;17(4):evaf067. doi: 10.1093/gbe/evaf067 (PMC12014904; doi:10.1093/gbe/evaf067)
Supplement: evaf067_Supplementary_Data [file evaf067_supplementary_data.zip]

Archive with 2 entries (2 files):
- Supplementary_File1.xlsx
- Supplementary_TablesS1-S3__FiguresS1-S5.pdf
