# Supplementary material for: Population Genomics of Aspergillus sojae is Shaped by the Food Environment
Source: Genome Biol Evol. 2025 Apr 8;17(4):evaf067. doi: 10.1093/gbe/evaf067 (PMC12014904; doi:10.1093/gbe/evaf067)
Supplement: evaf067_Supplementary_Data [file evaf067_supplementary_data.zip › Supplementary_File1.xlsx]

## Sheet: Sheet1
Supplementary File 1. Gene copy number estimates for AP and AS.
					P01	P01	P01	P01	P01	P01	P02	P02	P03	P03	P03	P03	P04	P04	P04	P05	P05	P05	P05	P05
Scaffold	Start pos	Stop Pos	Gene	Annotation	AP_E1319_SRR12088477	AP_E1443_SRR12095905	AP_E1348_SRR12090529	AP_E1337_SRR12091585	AP_SRRC-1358	AP_SRRC-2642	AP_6333-EH-4_SRR19347654	AP_MRI410_SRR21684353	AP_SRRC-147	AP_SRRC-2039	AP_SRRC-1310	AP_MM36_SRR26274382	AP_SRRC-1039	AP_M17-157_SRR25074807	AP_SRRC-1032	AS_TK-84_SAMD00154503	AS_SRRC-0299	AS_SRRC-0070	AS_NRRL-3351	AS_SRRC-1123	Comp1_Vst	Comp2_Vst
ML734936	881	2499	BDV34DRAFT_2	aminotransferase	1	1	1	1	1	1	1	1	1	1	1	1	1	1	1	1	1	1	1	1	0	0
ML734936	3466	5089	BDV34DRAFT_183416	NAD(P)-binding protein [Source:UniProtKB/TrEMBL%3BAcc:A0A5N6E5V4]	1	1	1	1	1	1	1	1	1	1	1	1	1	1	1	1	1	1	1	1	0	0
ML734936	5866	7521	BDV34DRAFT_231805	cytochrome P450	1	1	1	1	1	1	1	1	1	1	1	1	1	1	1	1	1	1	1	1	0	0
ML734936	8869	10572	BDV34DRAFT_231808	concanavalin A-like lectin/glucanase domain-containing protein	1	1	1	1	1	1	1	1	1	1	1	1	1	1	1	1	1	1	1	1	0	0
ML734936	11810	13602	BDV34DRAFT_231812	glycosyl hydrolase family 76-domain-containing protein	1	1	1	1	1	1	1	1	1	1	1	1	1	1	1	1	1	1	1	1	0	0
ML734936	13419	14510	BDV34DRAFT_183421	N-acetyltransferase domain-containing protein [Source:UniProtKB/TrEMBL%3BAcc:A0A5N6E4J2]	1	1	1	1	1	1	1	1	1	1	1	1	1	1	1	1	1	1	1	1	0	0
ML734936	15802	16780	BDV34DRAFT_218565	Oxidase ustYa [Source:UniProtKB/TrEMBL%3BAcc:A0A5N6E451]	1	1	1	1	1	1	1	1	1	1	1	1	1	1	1	1	1	1	1	1	0	0
ML734936	17667	19524	BDV34DRAFT_218566	CFEM domain-containing protein [Source:UniProtKB/TrEMBL%3BAcc:A0A5N6E4B4]	1	1	1	1	1	1	1	1	1	1	1	1	1	1	1	1	1	1	1	1	0	0
ML734936	19634	21341	BDV34DRAFT_39	DHHC palmitoyltransferase-domain-containing protein	1	1	1	1	1	1	1	1	1	1	1	1	1	1	1	1	1	1	1	1	0	0
ML734936	21505	24609	BDV34DRAFT_45	DNA_mis_repair domain-containing protein [Source:UniProtKB/TrEMBL%3BAcc:A0A5N6E3N4]	1	1	1	1	1	1	1	1	1	1	1	1	1	1	1	1	1	1	1	1	0	0
ML734936	24610	25949	BDV34DRAFT_46	DUF1295-domain-containing protein [Source:UniProtKB/TrEMBL%3BAcc:A0A5N6E3N0]	1	1	1	1	1	1	1	1	1	1	1	1	1	1	1	1	1	1	1	1	0	0
ML734936	26017	27660	BDV34DRAFT_183426	2-Hacid_dh_C domain-containing protein [Source:UniProtKB/TrEMBL%3BAcc:A0A5N6E5W2]	1	1	1	1	1	1	1	1	1	1	1	1	1	1	1	1	1	1	1	1	0	0
ML734936	27834	29161	BDV34DRAFT_183428	N-acetyltransferase domain-containing protein [Source:UniProtKB/TrEMBL%3BAcc:A0A5N6E5M4]	1	1	1	1	1	1	1	1	1	1	1	1	1	1	1	1	1	1	1	1	0	0
ML734936	28936	30189	BDV34DRAFT_58	SLATT_fungal domain-containing protein [Source:UniProtKB/TrEMBL%3BAcc:A0A5N6E4U4]	1	1	1	1	1	1	1	1	1	1	1	1	1	1	1	1	1	1	1	1	0	0
ML734936	31126	34943	BDV34DRAFT_69	Protein kinase domain-containing protein [Source:UniProtKB/TrEMBL%3BAcc:A0A5N6E3N8]	1	1	1	1	1	1	1	1	1	1	1	1	1	1	1	1	1	1	1	1	0	0
ML734936	35486	36575	BDV34DRAFT_183432	optic atrophy 3 protein-domain-containing protein	1	1	1	1	1	1	1	1	1	1	1	1	1	1	1	1	1	1	1	1	0	0
ML734936	36591	37261	BDV34DRAFT_76	Secreted protein [Source:UniProtKB/TrEMBL%3BAcc:A0A5N6E463]	1	1	1	1	1	1	1	1	1	1	1	1	1	1	1	1	1	1	1	1	0	0
ML734936	38449	43001	BDV34DRAFT_84	P-loop containing nucleoside triphosphate hydrolase protein	1	1	1	1	1	1	1	1	1	1	1	1	1	1	1	1	1	1	1	1	0	0
ML734936	42989	44384	BDV34DRAFT_183436	Beta-flanking protein [Source:UniProtKB/TrEMBL%3BAcc:A0A5N6E6S8]	1	1	1	1	1	1	1	1	1	1	1	1	1	1	1	1	1	1	1	1	0	0
ML734936	44719	47623	BDV34DRAFT_118	WD_REPEATS_REGION domain-containing protein [Source:UniProtKB/TrEMBL%3BAcc:A0A5N6E3P5]	1	1	1	1	1	1	1	1	1	1	1	1	1	1	1	1	1	1	1	1	0	0
ML734936	48655	53372	BDV34DRAFT_183439	chitin synthase-domain-containing protein	1	1	1	1	1	1	1	1	1	1	1	1	1	1	1	1	1	1	1	1	0	0
ML734936	57156	59896	BDV34DRAFT_208	Protoplast regeneration and killer toxin resistance protein [Source:UniProtKB/TrEMBL%3BAcc:A0A5N6E5X3]	1	1	1	1	1	1	1	1	1	1	1	1	1	1	1	1	1	1	1	1	0	0
ML734936	61118	61484	BDV34DRAFT_218580	Fungal defensin [Source:UniProtKB/TrEMBL%3BAcc:A0A5N6E5N4]	1	1	1	1	1	1	1	1	1	1	1	1	1	1	1	1	1	1	1	1	0	0
ML734936	64907	67293	BDV34DRAFT_183449	putative beta-glucosidase btgE	1	1	1	1	1	1	1	1	1	1	1	1	1	1	1	1	1	1	1	1	0	0
ML734936	70514	70831	BDV34DRAFT_218582	Maltoporin [Source:UniProtKB/TrEMBL%3BAcc:A0A5N6E3P7]	1	1	1	1	1	1	1	1	1	1	1	1	1	1	1	1	1	1	1	1	0	0
ML734936	72226	73000	BDV34DRAFT_218583	Protein kinase domain-containing protein [Source:UniProtKB/TrEMBL%3BAcc:A0A5N6E4L2]	1	1	1	1	1	1	1	1	1	1	1	1	1	1	1	1	1	1	1	1	0	0
ML734936	73487	74197	BDV34DRAFT_218584	WH1 domain-containing protein [Source:UniProtKB/TrEMBL%3BAcc:A0A5N6E475]	1	1	1	1	1	1	1	1	1	1	1	1	1	1	1	1	1	1	1	1	0	0
ML734936	75368	76094	BDV34DRAFT_218585	SSCRP protein [Source:UniProtKB/TrEMBL%3BAcc:A0A5N6E4D8]	1	1	1	1	1	1	1	1	1	1	1	1	1	1	1	1	1	1	1	1	0	0
ML734936	76272	77722	BDV34DRAFT_374	NAD(P)-binding protein [Source:UniProtKB/TrEMBL%3BAcc:A0A5N6E6T7]	1	1	1	1	1	1	1	1	1	1	1	1	1	1	1	1	1	1	1	1	0	0
ML734936	77556	79747	BDV34DRAFT_183461	Acetyl-CoA hydrolase [Source:UniProtKB/TrEMBL%3BAcc:A0A5N6E3Q5]	1	1	1	1	1	1	1	1	1	1	1	1	1	1	1	1	1	1	1	1	0	0
ML734936	80427	86659	BDV34DRAFT_183463	HDAC_interact domain-containing protein [Source:UniProtKB/TrEMBL%3BAcc:A0A5N6E3Q0]	1	1	1	1	1	1	1	1	1	1	1	1	1	1	1	1	1	1	1	1	0	0
ML734936	87170	90306	BDV34DRAFT_183464	WD40-repeat-containing domain protein	1	1	1	1	1	1	1	1	1	1	1	1	1	1	1	1	1	1	1	1	0	0
ML734936	91377	92493	BDV34DRAFT_477	Similar to [Source:UniProtKB/TrEMBL%3BAcc:A0A5N6E5P4]	1	1	1	1	1	1	1	1	1	1	1	1	1	1	1	1	1	1	1	1	0	0
ML734936	92676	95089	BDV34DRAFT_183471	FAD binding domain-containing protein	1	1	1	1	1	1	1	1	1	1	1	1	1	1	1	1	1	1	1	1	0	0
ML734936	96753	98691	BDV34DRAFT_513	aldehyde dehydrogenase domain-containing protein	1	1	1	1	1	1	1	1	1	1	1	1	1	1	1	1	1	1	1	1	0	0
ML734936	101507	102676	BDV34DRAFT_218593	Integral membrane protein [Source:UniProtKB/TrEMBL%3BAcc:A0A5N6E4M2]	1	1	1	1	1	1	1	1	1	1	1	1	1	1	1	1	1	1	1	1	0	0
ML734936	102969	104519	BDV34DRAFT_183474	COP9 signalosome complex subunit 4 [Source:UniProtKB/TrEMBL%3BAcc:A0A5N6E485]	1	1	1	1	1	1	1	1	1	1	1	1	1	1	1	1	1	1	1	1	0	0
ML734936	104976	106617	BDV34DRAFT_183476	transcription initiation factor IIF%2C beta subunit-domain-containing protein	1	1	1	1	1	1	1	1	1	1	1	1	1	1	1	1	1	1	1	1	0	0
ML734936	106764	108883	BDV34DRAFT_183483	CCCH zinc finger protein [Source:UniProtKB/TrEMBL%3BAcc:A0A5N6E6U7]	1	1	1	1	1	1	1	1	1	1	1	1	1	1	1	1	1	1	1	1	0	0
ML734936	109195	110963	BDV34DRAFT_218597	peptidase C1B%2C bleomycin hydrolase	1	1	1	1	1	1	1	1	1	1	1	1	1	1	1	1	1	1	1	1	0	0
ML734936	110964	112496	BDV34DRAFT_583	Transmembrane protein [Source:UniProtKB/TrEMBL%3BAcc:A0A5N6E3R1]	1	1	1	1	1	1	1	1	1	1	1	1	1	1	1	1	1	1	1	1	0	0
ML734936	113204	113873	BDV34DRAFT_183492	NADH-quinone oxidoreductase subunit I [Source:UniProtKB/TrEMBL%3BAcc:A0A5N6E5Z5]	1	1	1	1	1	1	1	1	1	1	1	1	1	1	1	1	1	1	1	1	0	0
ML734936	113696	114672	BDV34DRAFT_183494	Secreted protein [Source:UniProtKB/TrEMBL%3BAcc:A0A5N6E5Q4]	1	1	1	1	1	1	1	1	1	1	1	1	1	1	1	1	1	1	1	1	0	0
ML734936	116625	119046	BDV34DRAFT_660	BZIP domain-containing protein [Source:UniProtKB/TrEMBL%3BAcc:A0A5N6E4X2]	1	1	1	1	1	1	1	1	1	1	1	1	1	1	1	1	1	1	1	1	0	0
ML734936	119485	119902	BDV34DRAFT_657	unspecified product	1	1	1	1	1	1	1	1	0	1	1	1	1	1	1	1	1	1	1	1	0	0
ML734936	120831	122669	BDV34DRAFT_208076	HCP-like protein [Source:UniProtKB/TrEMBL%3BAcc:A0A5N6E4N3]	1	1	1	1	1	1	1	1	1	1	1	1	1	1	1	1	1	1	1	1	0	0
ML734936	123415	124801	BDV34DRAFT_183506	ATP synthase subunit 4 [Source:UniProtKB/TrEMBL%3BAcc:A0A5N6E4F8]	1	1	1	1	1	1	1	1	1	1	1	1	1	1	1	1	1	1	1	1	0	0
ML734936	123415	123745	BDV34DRAFT_710	Movement protein TGBp3 [Source:UniProtKB/TrEMBL%3BAcc:A0A5N6E493]	1	1	1	1	1	1	1	1	1	1	1	1	1	1	1	1	1	1	1	1	0	0
ML734936	124866	126849	BDV34DRAFT_183507	CBF/Mak21 family-domain-containing protein	1	1	1	1	1	1	1	1	1	1	1	1	1	1	1	1	1	1	1	1	0	0
ML734936	127010	128582	BDV34DRAFT_183508	Similar to [Source:UniProtKB/TrEMBL%3BAcc:A0A5N6E3S7]	1	1	1	1	1	1	1	1	1	1	1	1	1	1	1	1	1	1	1	1	0	0
ML734936	129144	131336	BDV34DRAFT_218603	lipase	1	1	1	1	1	1	1	1	1	1	1	1	1	1	1	1	1	1	1	1	0	0
ML734936	132149	136136	BDV34DRAFT_218604	AAA domain-containing protein [Source:UniProtKB/TrEMBL%3BAcc:A0A5N6E604]	1	1	1	1	1	1	1	1	1	1	1	1	1	1	1	1	1	1	1	1	0	0
ML734936	137218	138386	BDV34DRAFT_218605	SWI5-dependent HO expression protein 3 [Source:UniProtKB/TrEMBL%3BAcc:A0A5N6E5R4]	1	1	1	1	1	1	1	1	1	1	1	1	1	1	1	1	1	1	1	1	0	0
ML734936	140545	141231	BDV34DRAFT_231820	GPI-anchored domain-containing protein [Source:UniProtKB/TrEMBL%3BAcc:A0A5N6E4Y2]	1	1	1	1	1	1	1	1	1	1	1	1	1	1	1	1	1	1	1	1	0	0
ML734936	141590	145434	BDV34DRAFT_183516	ARM repeat-containing protein	1	1	1	1	1	1	1	1	1	1	1	1	1	1	1	1	1	1	1	1	0	0
ML734936	145591	146591	BDV34DRAFT_183517	FAS1 domain-containing protein [Source:UniProtKB/TrEMBL%3BAcc:A0A5N6E4P2]	1	1	1	1	1	1	1	1	1	1	1	1	1	1	1	1	1	1	1	1	0	0
ML734936	146602	147812	BDV34DRAFT_828	integral membrane protein DUF106-domain-containing protein	1	1	1	1	1	1	1	1	1	1	1	1	1	1	1	1	1	1	1	1	0	0
ML734936	147895	149019	BDV34DRAFT_183519	signal peptidase complex subunit 2	1	1	1	1	1	1	1	1	1	1	1	1	1	1	1	1	1	1	1	1	0	0
ML734936	149032	150954	BDV34DRAFT_183520	Methylenetetrahydrofolate dehydrogenase [Source:UniProtKB/TrEMBL%3BAcc:A0A5N6E6W8]	1	1	1	1	1	1	1	1	1	1	1	1	1	1	1	1	1	1	1	1	0	0
ML734936	150707	153735	BDV34DRAFT_941	P-loop containing nucleoside triphosphate hydrolase protein	1	1	1	1	1	1	1	1	1	1	1	1	1	1	1	1	1	1	1	1	0	0
ML734936	154507	155262	BDV34DRAFT_218613	DUF962 domain protein [Source:UniProtKB/TrEMBL%3BAcc:A0A5N6E3T1]	1	1	1	1	1	1	1	1	1	1	1	1	1	1	1	1	1	1	1	1	0	0
ML734936	155987	156894	BDV34DRAFT_899	RNA polymerase Rpb7	1	1	1	1	1	1	1	1	1	1	1	1	1	1	1	1	1	1	1	1	0	0
ML734936	158135	160339	BDV34DRAFT_183536	Zn(2)-C6 fungal-type domain-containing protein [Source:UniProtKB/TrEMBL%3BAcc:A0A5N6E5S4]	1	1	1	1	1	1	1	1	1	1	1	1	1	1	1	1	1	1	1	1	0	0
ML734936	160316	164377	BDV34DRAFT_183538	ribonuclease H-like domain-containing protein	1	1	1	1	1	1	1	1	1	1	1	1	1	1	1	1	1	1	1	1	0	0
ML734936	165675	168894	BDV34DRAFT_1118	Zn(2)-C6 fungal-type domain-containing protein [Source:UniProtKB/TrEMBL%3BAcc:A0A5N6E3T6]	1	1	1	1	1	1	1	1	1	1	1	1	1	1	1	1	1	1	1	1	0	0
ML734936	169339	170599	BDV34DRAFT_183543	Nucleic acid-binding protein [Source:UniProtKB/TrEMBL%3BAcc:A0A5N6E4Q2]	1	1	1	1	1	1	1	1	1	1	1	1	1	1	1	1	1	1	1	1	0	0
ML734936	170765	173207	BDV34DRAFT_183544	Peroxisomal targeting signal receptor [Source:UniProtKB/TrEMBL%3BAcc:A0A5N6E4B3]	1	1	1	1	1	1	1	1	1	1	1	1	1	1	1	1	1	1	1	1	0	0
ML734936	173728	174081	BDV34DRAFT_183546	AsnC_trans_reg domain-containing protein [Source:UniProtKB/TrEMBL%3BAcc:A0A5N6E4H2]	1	1	1	1	1	1	1	1	1	1	1	1	1	1	1	1	1	1	1	1	0	0
ML734936	174075	175081	BDV34DRAFT_183547	APH domain-containing protein [Source:UniProtKB/TrEMBL%3BAcc:A0A5N6E6X8]	1	1	1	1	1	1	1	1	1	1	1	1	1	1	1	1	1	1	1	1	0	0
ML734936	175200	177552	BDV34DRAFT_1150	thiamine pyrophosphate enzyme%2C N-terminal TPP binding domain-containing protein	1	1	1	1	1	1	1	1	1	1	1	1	1	1	1	1	1	1	1	1	0	0
ML734936	177260	179068	BDV34DRAFT_1153	S-adenosyl-L-methionine-dependent methyltransferase	1	1	1	1	1	1	1	1	1	1	1	1	1	1	1	1	1	1	1	1	0	0
ML734936	179070	180974	BDV34DRAFT_1148	PALP-domain-containing protein	1	1	1	1	1	1	1	1	1	1	1	1	1	1	1	1	1	1	1	1	0	0
ML734936	180975	182985	BDV34DRAFT_1149	Myb-like DNA-binding domain protein [Source:UniProtKB/TrEMBL%3BAcc:A0A5N6E5T4]	1	1	1	1	1	1	1	1	1	1	1	1	1	1	1	1	1	1	1	1	0	0
ML734936	183409	185523	BDV34DRAFT_1170	autophagy protein Apg6-domain-containing protein	1	1	1	1	1	1	1	1	1	1	1	1	1	1	1	1	1	1	1	1	0	0
ML734936	189148	189536	BDV34DRAFT_183557	Ovule protein [Source:UniProtKB/TrEMBL%3BAcc:A0A5N6E3U5]	1	1	1	1	1	1	1	1	0	1	1	1	1	1	1	1	1	1	1	1	0	0
ML734936	190368	192364	BDV34DRAFT_1208	Clr5 domain-containing protein	1	1	1	1	1	1	1	1	1	1	1	1	1	1	1	1	1	1	1	1	0	0
ML734936	195177	197140	BDV34DRAFT_183572	Peroxin 13%2C N-terminal region-domain-containing protein	1	1	1	1	1	1	1	1	1	1	1	1	1	1	1	1	1	1	1	1	0	0
ML734936	197323	199850	BDV34DRAFT_183575	endoplasmic reticulum Oxidoreductin 1-domain-containing protein	1	1	1	1	1	1	1	1	1	1	1	1	1	1	1	1	1	1	1	1	0	0
ML734936	201351	202917	BDV34DRAFT_183578	Pal1 cell morphology protein [Source:UniProtKB/TrEMBL%3BAcc:A0A5N6E6Y7]	1	1	1	1	1	1	1	1	1	1	1	1	1	1	1	1	1	1	1	1	0	0
ML734936	204341	205341	BDV34DRAFT_218629	U6 snRNA phosphodiesterase Usb1	1	1	1	1	1	1	1	1	1	1	1	1	1	1	1	1	1	1	1	1	0	0
ML734936	205886	207079	BDV34DRAFT_1309	PSME3-interacting protein [Source:UniProtKB/TrEMBL%3BAcc:A0A5N6E3U9]	1	1	1	1	1	1	1	1	1	1	1	1	1	1	1	1	1	1	1	1	0	0
ML734936	207188	209150	BDV34DRAFT_1306	major facilitator superfamily domain-containing protein	1	1	1	1	1	1	1	1	1	1	1	1	1	1	1	1	1	1	1	1	0	0
ML734936	211470	213583	BDV34DRAFT_1369	transmembrane amino acid transporter protein-domain-containing protein	1	1	1	1	1	1	1	1	1	1	1	1	1	1	1	1	1	1	1	1	0	0
ML734936	215648	217736	BDV34DRAFT_1384	something about silencing%2C SAS%2C complex subunit 4-domain-containing protein	1	1	1	1	1	1	1	1	1	1	1	1	1	1	1	1	1	1	1	1	0	0
ML734936	217888	219480	BDV34DRAFT_183590	4-hydroxy-2-oxoglutarate aldolase%2C mitochondrial [Source:UniProtKB/TrEMBL%3BAcc:A0A5N6E3V2]	1	1	1	1	1	1	1	1	1	1	1	1	1	1	1	1	1	1	1	1	0	0
ML734936	224201	226461	BDV34DRAFT_183594	glycoside hydrolase superfamily	1	1	1	1	1	1	1	1	1	1	1	1	1	1	1	1	1	1	1	1	0	0
ML734936	228253	228803	BDV34DRAFT_1402	RDD domain-containing protein [Source:UniProtKB/TrEMBL%3BAcc:A0A5N6E4D3]	1	1	1	1	1	1	1	1	1	1	1	1	1	1	1	1	1	1	1	1	0	0
ML734936	229150	229777	BDV34DRAFT_1404	Hydrolase_4 domain-containing protein [Source:UniProtKB/TrEMBL%3BAcc:A0A5N6E4J1]	1	1	1	1	1	1	1	1	1	1	1	1	1	1	1	1	1	1	1	1	0	0
ML734936	232221	232637	BDV34DRAFT_183599	C2H2-type domain-containing protein [Source:UniProtKB/TrEMBL%3BAcc:A0A5N6E6Z6]	1	1	1	1	1	1	1	1	1	1	1	1	1	1	1	1	1	1	1	1	0	0
ML734936	239403	242422	BDV34DRAFT_183602	C2H2 finger domain protein [Source:UniProtKB/TrEMBL%3BAcc:A0A5N6E3W3]	1	1	1	1	1	1	1	1	1	1	1	1	1	1	1	1	1	1	1	1	0	0
ML734936	242580	243687	BDV34DRAFT_208106	HIT-like protein	1	1	1	1	1	1	1	1	1	1	1	1	1	1	1	1	1	1	1	1	0	0
ML734936	243760	245763	BDV34DRAFT_231825	Myb-like domain-containing protein [Source:UniProtKB/TrEMBL%3BAcc:A0A5N6E640]	1	1	1	1	1	1	1	1	1	1	1	1	1	1	1	1	1	1	1	1	0	0
ML734936	248851	252490	BDV34DRAFT_208108	nineteen complex-related protein 2-domain-containing protein	1	1	1	1	1	1	1	1	1	1	1	1	1	1	1	1	1	1	1	1	0	0
ML734936	252526	253075	BDV34DRAFT_218642	Small nuclear ribonucleoprotein G [Source:UniProtKB/TrEMBL%3BAcc:A0A5N6E523]	1	1	1	1	1	1	1	1	1	1	1	1	1	1	1	1	1	1	1	1	0	0
ML734936	253049	257662	BDV34DRAFT_1561	Transcription initiation factor TFIID subunit 2 [Source:UniProtKB/TrEMBL%3BAcc:A0A5N6E3W1]	1	1	1	1	1	1	1	1	1	1	1	1	1	1	1	1	1	1	1	1	0	0
ML734936	258039	260245	BDV34DRAFT_1573	CDP-alcohol phosphatidyltransferase-domain-containing protein	1	1	1	1	1	1	1	1	1	1	1	1	1	1	1	1	1	1	1	1	0	0
ML734936	261418	263743	BDV34DRAFT_218645	amino acid/polyamine transporter I	1	1	1	1	1	1	1	1	1	1	1	1	1	1	1	1	1	1	1	1	0	0
ML734936	264069	265412	BDV34DRAFT_1582	Phox homologous domain-containing protein	1	1	1	1	1	1	1	1	1	1	1	1	1	1	1	1	1	1	1	1	0	0
ML734936	266428	268129	BDV34DRAFT_183645	Cdp-alcohol phosphatidyltransferase protein [Source:UniProtKB/TrEMBL%3BAcc:A0A5N6E705]	1	1	1	1	1	1	1	1	1	1	1	1	1	1	1	1	1	1	1	1	0	0
ML734936	268284	270169	BDV34DRAFT_183651	CCHC-type domain-containing protein [Source:UniProtKB/TrEMBL%3BAcc:A0A5N6E3X1]	1	1	1	1	1	1	1	1	1	1	1	1	1	1	1	1	1	1	1	1	0	0
ML734936	270300	272349	BDV34DRAFT_1754	26S proteasome subunit RPN7-domain-containing protein	1	1	1	1	1	1	1	1	1	1	1	1	1	1	1	1	1	1	1	1	0	0
ML734936	272357	274390	BDV34DRAFT_183656	MFS transporter	1	1	1	1	1	1	1	1	1	1	1	1	1	1	1	1	1	1	1	1	0	0
ML734936	274566	275753	BDV34DRAFT_183657	APH domain-containing protein [Source:UniProtKB/TrEMBL%3BAcc:A0A5N6E5W7]	1	1	1	1	1	1	1	1	1	1	1	1	1	1	1	1	1	1	1	1	0	0
ML734936	276044	279018	BDV34DRAFT_1765	RING-type domain-containing protein [Source:UniProtKB/TrEMBL%3BAcc:A0A5N6E533]	1	1	1	1	1	1	1	1	1	1	1	1	1	1	1	1	1	1	1	1	0	0
ML734936	284031	285213	BDV34DRAFT_1781	Integral membrane protein [Source:UniProtKB/TrEMBL%3BAcc:A0A5N6E3X0]	1	1	1	1	1	1	1	1	1	1	1	1	1	1	1	1	1	1	1	1	0	0
ML734936	286625	288523	BDV34DRAFT_231829	major facilitator superfamily domain-containing protein	1	1	1	1	1	1	1	1	1	1	1	1	1	1	1	1	1	1	1	1	0	0
ML734936	289901	292239	BDV34DRAFT_183666	DUF3431 domain-containing protein [Source:UniProtKB/TrEMBL%3BAcc:A0A5N6E4F6]	1	1	1	1	1	1	1	1	1	1	1	1	1	1	1	1	1	1	1	1	0	0
ML734936	292431	295434	BDV34DRAFT_183671	JmjC domain-containing protein [Source:UniProtKB/TrEMBL%3BAcc:A0A5N6E4L1]	1	1	1	1	1	1	1	1	1	1	1	1	1	1	1	1	1	1	1	1	0	0
ML734936	296165	297336	BDV34DRAFT_1835	RNase P subunit p30-domain-containing protein	1	1	1	1	1	1	1	1	1	1	1	1	1	1	1	1	1	1	1	1	0	0
ML734936	297529	298999	BDV34DRAFT_1842	kinase-like domain-containing protein	1	1	1	1	1	1	1	1	1	1	1	1	1	1	1	1	1	1	1	1	0	0
ML734936	299765	303659	BDV34DRAFT_183675	tRNA synthetases class I-domain-containing protein	1	1	1	1	1	1	1	1	1	1	1	1	1	1	1	1	1	1	1	1	0	0
ML734936	303926	305249	BDV34DRAFT_183677	Brix domain-containing protein	1	1	1	1	1	1	1	1	1	1	1	1	1	1	1	1	1	1	1	1	0	0
ML734936	305400	306736	BDV34DRAFT_1872	Tim17/Tim22/Tim23/Pmp24 family-domain-containing protein	1	1	1	1	1	1	1	1	1	1	1	1	1	1	1	1	1	1	1	1	0	0
ML734936	306523	309622	BDV34DRAFT_1881	ankyrin repeat-containing domain protein	1	1	1	1	1	1	1	1	1	1	1	1	1	1	1	1	1	1	1	1	0	0
ML734936	309564	311304	BDV34DRAFT_231834	nucleoside phosphorylase domain-containing protein	1	1	1	1	1	1	1	1	1	1	1	1	1	1	1	1	1	1	1	1	0	0
ML734936	313210	315690	BDV34DRAFT_183682	Acetoacetyl-CoA synthase [Source:UniProtKB/TrEMBL%3BAcc:A0A5N6E4V0]	1	1	1	2	1	1	1	1	1	1	1	1	1	1	1	1	1	1	1	1	0	0
ML734936	316674	317780	BDV34DRAFT_218664	Oxidored_FMN domain-containing protein [Source:UniProtKB/TrEMBL%3BAcc:A0A5N6E4G6]	1	1	1	1	1	1	1	1	1	1	1	1	1	1	1	1	1	1	1	1	0	0
ML734936	320683	322281	BDV34DRAFT_218665	MFS general substrate transporter	1	1	1	1	1	1	1	1	1	1	1	1	1	1	1	1	1	1	1	1	0	0
ML734936	323331	324824	BDV34DRAFT_218666	MFS general substrate transporter [Source:UniProtKB/TrEMBL%3BAcc:A0A5N6E726]	1	1	1	2	1	1	1	1	1	1	1	1	1	1	1	1	1	1	1	1	0	0
ML734936	325099	325998	BDV34DRAFT_183683	HTH araC/xylS-type domain-containing protein [Source:UniProtKB/TrEMBL%3BAcc:A0A5N6E3Y7]	1	1	1	2	1	1	1	1	1	1	1	1	1	1	1	1	1	1	1	1	0	0
ML734936	327129	327793	BDV34DRAFT_218668	Phage protein [Source:UniProtKB/TrEMBL%3BAcc:A0A5N6E3Y4]	1	0	0	1	0	1	1	1	1	1	1	1	1	1	1	1	1	1	1	1	0.0420168	0.0855615
ML734936	330600	331692	BDV34DRAFT_231839	PKS_ER domain-containing protein [Source:UniProtKB/TrEMBL%3BAcc:A0A5N6E669]	1	1	1	1	1	1	1	1	1	1	1	1	1	1	1	1	1	1	1	1	0	0
ML734936	331899	334890	BDV34DRAFT_231841	DUF1338 domain-containing protein [Source:UniProtKB/TrEMBL%3BAcc:A0A5N6E5Y8]	1	1	1	1	1	1	1	1	1	1	1	1	1	1	1	1	1	1	1	1	0	0
ML734936	334911	336522	BDV34DRAFT_218672	aldehyde dehydrogenase domain-containing protein	1	1	1	1	1	1	1	1	1	1	1	1	1	1	1	1	1	1	1	1	0	0
ML734936	336914	338182	BDV34DRAFT_218673	Amidohydro-rel domain-containing protein [Source:UniProtKB/TrEMBL%3BAcc:A0A5N6E3Y5]	1	1	1	1	1	1	1	1	1	1	1	1	1	1	1	1	1	1	1	1	0	0
ML734936	338558	339347	BDV34DRAFT_218674	3-hydroxyanthranilic acid dioxygenase	1	1	1	1	1	1	1	1	1	1	1	1	1	1	1	1	1	1	1	1	0	0
ML734936	339573	341868	BDV34DRAFT_218675	Zn(2)-C6 fungal-type domain-containing protein [Source:UniProtKB/TrEMBL%3BAcc:A0A5N6E4H3]	1	1	1	1	1	1	1	1	1	1	1	1	1	1	1	1	1	1	1	1	0	0
ML734936	343077	344533	BDV34DRAFT_218676	transmembrane amino acid transporter protein-domain-containing protein	1	1	1	1	1	1	1	1	1	1	1	1	1	1	1	1	1	1	1	1	0	0
ML734936	345753	346743	BDV34DRAFT_218677	dienelactone hydrolase	1	1	1	1	1	1	1	1	1	1	1	1	1	1	1	1	1	1	1	1	0	0
ML734936	348275	349705	BDV34DRAFT_208133	BPI2 domain-containing protein [Source:UniProtKB/TrEMBL%3BAcc:A0A5N6E3Z5]	1	1	1	1	1	1	1	1	1	1	1	1	1	1	1	1	1	1	1	1	0	0
ML734936	349808	351516	BDV34DRAFT_218678	major facilitator superfamily domain-containing protein	1	1	1	1	1	1	1	1	1	1	1	1	1	1	1	1	1	1	1	1	0	0
ML734936	351630	354360	BDV34DRAFT_218679	fungal-specific transcription factor domain-containing protein	1	1	1	1	1	1	1	1	1	1	1	1	1	1	1	1	1	1	1	1	0	0
ML734936	354465	362981	BDV34DRAFT_1922	Carrier domain-containing protein [Source:UniProtKB/TrEMBL%3BAcc:A0A5N6E5Z9]	1	1	1	1	1	1	1	1	1	1	1	1	1	1	1	1	1	1	1	1	0	0
ML734936	363663	364506	BDV34DRAFT_218681	serine hydrolase-domain-containing protein	0	0	1	0	1	0	0	0	0	1	1	1	0	0	0	0	0	0	0	0	0.0952381	0.193939
ML734936	364830	366405	BDV34DRAFT_2011	Integral membrane protein [Source:UniProtKB/TrEMBL%3BAcc:A0A5N6E3Z6]	0	0	1	0	1	0	0	0	0	1	1	1	0	0	0	0	0	1	0	0	0	0.0541126
ML734936	366932	370287	BDV34DRAFT_208138	Carrier domain-containing protein [Source:UniProtKB/TrEMBL%3BAcc:A0A5N6E4X0]	1	1	1	1	1	1	1	1	1	1	1	1	1	1	1	1	1	1	1	1	0	0
ML734936	371267	371775	BDV34DRAFT_218684	CVNH domain-containing protein [Source:UniProtKB/TrEMBL%3BAcc:A0A5N6E4I6]	1	1	1	1	1	1	1	1	1	1	1	1	1	1	1	1	1	1	1	1	0	0
ML734936	373568	378067	BDV34DRAFT_2108	Carrier domain-containing protein [Source:UniProtKB/TrEMBL%3BAcc:A0A5N6E4P1]	1	1	1	1	1	1	1	1	1	1	1	1	1	1	1	1	1	1	1	1	0	0
ML734936	378282	380240	BDV34DRAFT_208140	major facilitator superfamily domain-containing protein	1	1	1	1	1	1	1	1	1	1	1	1	1	1	1	1	1	1	1	1	0	0
ML734936	380406	381270	BDV34DRAFT_183722	Secreted protein [Source:UniProtKB/TrEMBL%3BAcc:A0A5N6E405]	1	1	1	1	1	1	1	1	1	1	1	1	1	1	1	1	1	1	1	1	0	0
ML734936	381918	384388	BDV34DRAFT_183723	amidase signature domain-containing protein	1	1	1	1	1	1	1	1	1	1	1	1	1	1	1	1	1	1	1	1	0	0
ML734936	384436	386309	BDV34DRAFT_183725	major facilitator superfamily domain-containing protein	1	1	1	1	1	1	1	1	1	1	1	1	1	1	1	1	1	1	1	1	0	0
ML734936	386510	387379	BDV34DRAFT_2138	ureidoglycolate hydrolase	1	1	1	1	1	1	1	1	1	1	1	1	1	1	1	1	1	1	1	1	0	0
ML734936	387465	390498	BDV34DRAFT_208143	muts domain V-domain-containing protein	1	1	1	1	1	1	1	1	1	1	1	1	1	1	1	1	1	1	1	1	0	0
ML734936	390659	397875	BDV34DRAFT_183728	Sec63 Brl domain-containing protein	1	1	1	1	1	1	1	1	1	1	1	1	1	1	1	1	1	1	1	1	0	0
ML734936	398021	400716	BDV34DRAFT_2142	Alpha/Beta hydrolase protein	1	1	1	1	1	1	1	1	1	1	1	1	1	1	1	1	1	1	1	1	0	0
ML734936	400988	401539	BDV34DRAFT_218694	unspecified product	1	1	1	1	1	1	1	1	1	1	1	1	1	1	1	1	1	1	1	1	0	0
ML734936	402258	403473	BDV34DRAFT_2168	glycosyl hydrolase	1	1	1	1	1	1	1	1	1	1	1	1	1	1	1	1	1	1	1	1	0	0
ML734936	403347	405772	BDV34DRAFT_2171	major facilitator superfamily domain-containing protein	1	1	1	1	1	1	1	1	1	1	1	1	1	1	1	1	1	1	1	1	0	0
ML734936	406803	408396	BDV34DRAFT_218697	2-oxoglutarate and Fe(II)-dependent oxygenase superfamily protein [Source:UniProtKB/TrEMBL%3BAcc:A0A5N6E414]	1	1	1	1	1	1	1	1	1	1	1	1	1	1	1	1	1	1	1	1	0	0
ML734936	409022	409468	BDV34DRAFT_218698	Methyltransf_12 domain-containing protein [Source:UniProtKB/TrEMBL%3BAcc:A0A5N6E412]	1	1	1	1	1	1	1	1	1	1	1	1	1	1	1	1	1	1	1	1	0	0
ML734936	409645	414434	BDV34DRAFT_183739	Fucose-specific lectin [Source:UniProtKB/TrEMBL%3BAcc:A0A5N6E698]	1	1	1	1	1	1	1	1	1	1	1	1	1	1	1	1	1	1	1	1	0	0
ML734936	415305	415540	BDV34DRAFT_183740	unspecified product	1	1	1	1	1	1	1	1	1	1	1	1	1	1	1	1	1	1	1	1	0	0
ML734936	415702	417863	BDV34DRAFT_231851	pyridoxal phosphate-dependent transferase	1	1	1	1	1	1	1	1	1	1	1	1	1	1	1	1	1	1	1	1	0	0
ML734936	418116	420657	BDV34DRAFT_183744	BTB domain-containing protein [Source:UniProtKB/TrEMBL%3BAcc:A0A5N6E413]	1	1	1	1	1	1	1	1	1	1	1	1	1	1	1	1	1	1	1	1	0	0
ML734936	420738	422357	BDV34DRAFT_183745	Serine--tRNA ligase [Source:UniProtKB/TrEMBL%3BAcc:A0A5N6E4Y7]	1	1	1	1	1	1	1	1	1	1	1	1	1	1	1	1	1	1	1	1	0	0
ML734936	422482	423709	BDV34DRAFT_183746	Cytochrome b561 domain-containing protein [Source:UniProtKB/TrEMBL%3BAcc:A0A5N6E4K3]	1	1	1	1	1	1	1	1	1	1	1	1	1	1	1	1	1	1	1	1	0	0
ML734936	423728	424360	BDV34DRAFT_183747	unspecified product	1	1	1	1	1	1	1	1	1	1	1	1	1	1	1	1	1	1	1	1	0	0
ML734936	424484	426110	BDV34DRAFT_183749	acyl-coenzyme A:6-aminopenicillanic acid acyl-transferase-domain-containing protein	1	1	1	1	1	1	1	1	1	1	1	1	1	1	1	1	1	1	1	1	0	0
ML734936	427918	428238	BDV34DRAFT_218705	unspecified product	1	1	1	1	1	1	1	1	1	1	1	1	1	1	1	1	1	1	1	1	0	0
ML734936	434567	435384	BDV34DRAFT_218706	RNA helicase [Source:UniProtKB/TrEMBL%3BAcc:A0A5N6E422]	0	0	0	0	0	1	1	1	1	1	1	1	1	1	1	1	1	1	1	1	0.0952381	0.193939
ML734936	437368	437858	BDV34DRAFT_218708	Glyco_hydro_38C domain-containing protein [Source:UniProtKB/TrEMBL%3BAcc:A0A5N6E6A9]	0	0	0	0	0	1	1	1	1	1	1	1	0	0	0	0	0	0	1	0	0.0104167	0.172348
ML734936	439297	447708	BDV34DRAFT_2280	Sensor histidine kinase/response regulator [Source:UniProtKB/TrEMBL%3BAcc:A0A5N6E633]	1	1	1	1	1	1	1	1	1	1	1	1	1	1	1	1	1	1	1	1	0	0
ML734936	451597	457541	BDV34DRAFT_218710	Sensor histidine kinase/response regulator [Source:UniProtKB/TrEMBL%3BAcc:A0A5N6E593]	1	1	1	1	1	1	1	1	1	1	1	1	1	1	1	1	1	1	1	1	0	0
ML734936	462460	463597	BDV34DRAFT_2312	Biogenesis of lysosome-related organelles complex 1 subunit KXD1 [Source:UniProtKB/TrEMBL%3BAcc:A0A5N6E423]	1	1	1	1	1	1	1	1	1	1	1	1	1	1	1	1	1	1	1	1	0	0
ML734936	465348	465752	BDV34DRAFT_218712	unspecified product	1	1	1	1	1	1	1	1	1	1	1	1	1	1	1	1	1	1	1	1	0	0
ML734936	465862	468985	BDV34DRAFT_183774	P-loop containing nucleoside triphosphate hydrolase protein	1	1	1	1	1	1	1	1	1	1	1	1	1	1	1	1	1	1	1	1	0	0
ML734936	469206	470318	BDV34DRAFT_218714	Cir_N domain-containing protein [Source:UniProtKB/TrEMBL%3BAcc:A0A5N6E4S3]	1	1	1	1	1	1	1	1	1	1	1	1	1	1	1	1	1	1	1	1	0	0
ML734936	470417	472602	BDV34DRAFT_2365	S-adenosyl-L-methionine-dependent methyltransferase	1	1	1	1	1	1	1	1	1	1	1	1	1	1	1	1	1	1	1	1	0	0
ML734936	472778	474790	BDV34DRAFT_183778	Mo25-like protein	1	1	1	1	1	1	1	1	1	1	1	1	1	1	1	1	1	1	1	1	0	0
ML734936	475951	478392	BDV34DRAFT_208160	rab-GTPase-TBC domain-containing protein	1	1	1	1	1	1	1	1	1	1	1	1	1	1	1	1	1	1	1	1	0	0
ML734936	479695	481881	BDV34DRAFT_183786	JmjC domain-containing protein [Source:UniProtKB/TrEMBL%3BAcc:A0A5N6E6B6]	1	1	1	1	1	1	1	1	1	1	1	1	1	1	1	1	1	1	1	1	0	0
ML734936	482941	486447	BDV34DRAFT_183788	Dilute domain-containing protein [Source:UniProtKB/TrEMBL%3BAcc:A0A5N6E642]	1	1	1	1	1	1	1	1	1	1	1	1	1	1	1	1	1	1	1	1	0	0
ML734936	486852	492384	BDV34DRAFT_2428	Guanine nucleotide exchange factor [Source:UniProtKB/TrEMBL%3BAcc:A0A5N6E5A3]	1	1	1	1	1	1	1	1	1	1	1	1	1	1	1	1	1	1	1	1	0	0
ML734936	495296	498272	BDV34DRAFT_231853	Endothelin-converting enzyme 1 [Source:UniProtKB/TrEMBL%3BAcc:A0A5N6E434]	1	1	1	1	1	1	1	1	1	1	1	1	1	1	1	1	1	1	1	1	0	0
ML734936	504523	505850	BDV34DRAFT_218722	guanine nucleotide binding protein%2C alpha subunit	1	1	1	1	1	1	1	1	1	1	1	1	1	1	1	1	1	1	1	1	0	0
ML734936	506883	508419	BDV34DRAFT_183795	DUF1713 domain-containing protein [Source:UniProtKB/TrEMBL%3BAcc:A0A5N6E4M6]	1	1	1	1	1	1	1	1	1	1	1	1	1	1	1	1	1	1	1	1	0	0
ML734936	508444	510159	BDV34DRAFT_183800	V-ATPase proteolipid subunit C-like domain-containing protein	1	1	1	1	1	1	1	1	1	1	1	1	1	1	1	1	1	1	1	1	0	0
ML734936	510238	512370	BDV34DRAFT_183802	V-type ATPase%2C C subunit family protein [Source:UniProtKB/TrEMBL%3BAcc:A0A5N6E787]	1	1	1	1	1	1	1	1	1	1	1	1	1	1	1	1	1	1	1	1	0	0
ML734936	512612	513171	BDV34DRAFT_183803	Secreted protein [Source:UniProtKB/TrEMBL%3BAcc:A0A5N6E446]	1	1	1	1	1	1	1	1	2	1	1	1	1	1	1	1	1	1	1	1	0	0
ML734936	513710	514805	BDV34DRAFT_183808	Plasma membrane proteolipid 3 [Source:UniProtKB/TrEMBL%3BAcc:A0A5N6E444]	1	1	1	1	1	1	1	1	1	1	1	1	1	1	1	1	1	1	1	1	0	0
ML734936	514211	514921	BDV34DRAFT_2548	Secreted protein [Source:UniProtKB/TrEMBL%3BAcc:A0A5N6E6C5]	1	1	1	1	1	1	1	1	1	1	1	1	1	1	1	1	1	1	1	1	0	0
ML734936	516332	519577	BDV34DRAFT_183817	CFEM domain-containing protein [Source:UniProtKB/TrEMBL%3BAcc:A0A5N6E651]	1	1	1	1	1	1	1	1	1	1	1	1	1	1	1	1	1	1	1	1	0	0
ML734936	521067	522975	BDV34DRAFT_2646	HAD-like domain-containing protein	1	1	1	1	1	1	1	1	1	1	1	1	1	1	1	1	1	1	1	1	0	0
ML734936	523625	525552	BDV34DRAFT_2656	putative serine esterase-domain-containing protein	1	1	1	1	1	1	1	1	1	1	1	1	1	1	1	1	1	1	1	1	0	0
ML734936	526102	528472	BDV34DRAFT_183823	Exonuclease domain-containing protein [Source:UniProtKB/TrEMBL%3BAcc:A0A5N6E517]	1	1	1	1	1	1	1	1	1	1	1	1	1	1	1	1	1	1	1	1	0	0
ML734936	528531	529591	BDV34DRAFT_183825	ribosomal protein L22e	1	1	1	1	1	1	1	1	1	1	1	1	1	1	1	1	1	1	1	1	0	0
ML734936	530167	531329	BDV34DRAFT_183826	mitosis protein DIM1-domain-containing protein	1	1	1	1	1	1	1	1	1	1	1	1	1	1	1	1	1	1	1	1	0	0
ML734936	532169	533582	BDV34DRAFT_2735	recombination hotspot-binding protein	1	1	1	1	1	1	1	1	1	1	1	1	1	1	1	1	1	1	1	1	0	0
ML734936	533477	534984	BDV34DRAFT_183830	thioredoxin-like protein	1	1	1	1	1	1	1	1	1	1	1	1	1	1	1	1	1	1	1	1	0	0
ML734936	535646	536308	BDV34DRAFT_2756	Amidase domain-containing protein [Source:UniProtKB/TrEMBL%3BAcc:A0A5N6E456]	0	1	0	1	0	1	1	1	1	1	1	1	1	1	1	1	1	1	1	1	0.0420168	0.0855615
ML734936	536479	539166	BDV34DRAFT_208171	glycoside hydrolase superfamily	1	1	1	1	1	1	1	1	1	1	1	1	1	1	1	1	1	1	1	1	0	0
ML734936	539933	541602	BDV34DRAFT_231857	FMN-dependent dehydrogenase-domain-containing protein	1	1	1	1	1	1	1	1	1	1	1	1	1	1	1	1	1	1	1	1	0	0
ML734936	544786	546906	BDV34DRAFT_2774	J domain-containing protein [Source:UniProtKB/TrEMBL%3BAcc:A0A5N6E5C4]	1	1	1	1	1	1	1	1	1	1	1	1	1	1	1	1	1	1	1	1	0	0
ML734936	546488	548549	BDV34DRAFT_183839	ATPase%2C F1 complex%2C gamma subunit domain-containing protein	1	1	1	1	1	1	1	1	1	1	1	1	1	1	1	1	1	1	1	1	0	0
ML734936	548909	552733	BDV34DRAFT_183841	DNA topoisomerase I [Source:UniProtKB/TrEMBL%3BAcc:A0A5N6E526]	1	1	1	1	1	1	1	1	1	1	1	1	1	1	1	1	1	1	1	1	0	0
ML734936	554562	556255	BDV34DRAFT_2852	Epimerase domain-containing protein [Source:UniProtKB/TrEMBL%3BAcc:A0A5N6E4P7]	1	1	1	1	1	1	1	1	1	1	1	1	1	1	1	1	1	1	1	1	0	0
ML734936	558130	559413	BDV34DRAFT_218741	unspecified product	1	1	1	1	1	1	1	1	1	1	1	1	1	1	1	1	1	1	1	1	0	0
ML734936	559942	561610	BDV34DRAFT_2839	Vta1 like-domain-containing protein	1	1	1	1	1	1	1	1	1	1	1	1	1	1	1	1	1	1	1	1	0	0
ML734936	561836	564874	BDV34DRAFT_2927	calpain-like protease palB/RIM13	1	1	1	1	1	1	1	1	1	1	1	1	1	1	1	1	1	1	1	1	0	0
ML734936	565337	566767	BDV34DRAFT_2938	mitochondrial carrier domain-containing protein	1	1	1	1	1	1	1	1	1	1	1	1	1	1	1	1	1	1	1	1	0	0
ML734936	567192	568477	BDV34DRAFT_183852	putative endonuclease lcl3	1	1	1	1	1	1	1	1	1	1	1	1	1	1	1	1	1	1	1	1	0	0
ML734936	568412	569553	BDV34DRAFT_2970	adenylate kinase-domain-containing protein	1	1	1	1	1	1	1	1	1	1	1	1	1	1	1	1	1	1	1	1	0	0
ML734936	569768	572019	BDV34DRAFT_183855	eukaryotic and archaeal DNA primase%2C large subunit-domain-containing protein	1	1	1	1	1	1	1	1	1	1	1	1	1	1	1	1	1	1	1	1	0	0
ML734936	572396	576033	BDV34DRAFT_218748	Protein transport protein SEC23 [Source:UniProtKB/TrEMBL%3BAcc:A0A5N6E464]	1	1	1	1	1	1	1	1	1	1	1	1	1	1	1	1	1	1	1	1	0	0
ML734936	578253	578898	BDV34DRAFT_183862	unspecified product	1	1	1	1	1	1	1	1	1	1	1	1	1	1	1	1	1	1	1	1	0	0
ML734936	579417	579839	BDV34DRAFT_3036	Secreted protein [Source:UniProtKB/TrEMBL%3BAcc:A0A5N6E4Q6]	1	1	1	1	1	1	1	1	1	1	1	1	1	1	1	1	1	1	1	1	0	0
ML734936	580422	585819	BDV34DRAFT_3044	glycosyl transferase family 41-domain-containing protein	1	1	1	1	1	1	1	1	1	1	1	1	1	1	1	1	1	1	1	1	0	0
ML734936	590329	590693	BDV34DRAFT_218750	unspecified product	1	1	1	1	1	1	1	1	1	1	1	1	1	1	1	1	1	1	1	1	0	0
ML734936	598768	600169	BDV34DRAFT_3058	MYB family conidiophore development protein FlbD [Source:UniProtKB/TrEMBL%3BAcc:A0A5N6E476]	1	1	1	1	1	1	1	1	1	1	1	1	1	1	1	1	1	1	1	1	0	0
ML734936	611251	613313	BDV34DRAFT_231859	putative glycosyl hydrolase	1	1	1	1	1	1	1	1	1	1	1	1	1	1	1	1	1	1	1	1	0	0
ML734936	614390	616065	BDV34DRAFT_218754	general substrate transporter	1	1	1	1	1	1	1	1	1	1	1	1	1	1	1	1	1	1	1	1	0	0
ML734936	616318	618266	BDV34DRAFT_183872	Nuclear cap-binding protein subunit 3 [Source:UniProtKB/TrEMBL%3BAcc:A0A5N6E683]	1	1	1	1	1	1	1	1	1	1	1	1	1	1	1	1	1	1	1	1	0	0
ML734936	618316	619848	BDV34DRAFT_218756	LisH domain-containing protein [Source:UniProtKB/TrEMBL%3BAcc:A0A5N6E5E4]	1	1	1	1	1	1	1	1	1	1	1	1	1	1	1	1	1	1	1	1	0	0
ML734936	620004	621157	BDV34DRAFT_183878	ribosomal L29e protein family-domain-containing protein	1	1	1	1	1	1	1	1	1	1	1	1	1	1	1	1	1	1	1	1	0	0
ML734936	621910	623314	BDV34DRAFT_183880	ATP synthase	1	1	1	1	1	1	1	1	1	1	1	1	1	1	1	1	1	1	1	1	0	0
ML734936	623459	626838	BDV34DRAFT_183882	Cytochrome b561 domain-containing protein [Source:UniProtKB/TrEMBL%3BAcc:A0A5N6E4X7]	1	1	1	1	1	1	1	1	1	1	1	1	1	1	1	1	1	1	1	1	0	0
ML734936	623459	623855	BDV34DRAFT_3124	Ovule protein [Source:UniProtKB/TrEMBL%3BAcc:A0A5N6E4R8]	1	1	1	1	1	1	1	1	1	1	1	1	1	1	1	1	1	1	1	1	0	0
ML734936	627038	628586	BDV34DRAFT_183883	PQ loop repeat-domain-containing protein	1	1	1	1	1	1	1	1	1	1	1	1	1	1	1	1	1	1	1	1	0	0
ML734936	628704	629169	BDV34DRAFT_3118	Transposase [Source:UniProtKB/TrEMBL%3BAcc:A0A5N6E486]	1	1	1	1	1	1	1	1	1	1	1	1	1	1	1	1	1	1	1	1	0	0
ML734936	630053	631917	BDV34DRAFT_183886	C2H2-type domain-containing protein [Source:UniProtKB/TrEMBL%3BAcc:A0A5N6E483]	1	1	1	1	1	1	1	1	1	1	1	1	1	1	1	1	1	1	1	1	0	0
ML734936	631896	634540	BDV34DRAFT_183888	C2H2 type zinc finger domain protein [Source:UniProtKB/TrEMBL%3BAcc:A0A5N6E6G7]	1	1	1	1	1	1	1	1	1	1	1	1	1	1	1	1	1	1	1	1	0	0
ML734936	638564	639137	BDV34DRAFT_3270	Secreted protein [Source:UniProtKB/TrEMBL%3BAcc:A0A5N6E694]	1	1	1	1	1	1	1	1	1	1	1	1	1	1	1	1	1	1	1	1	0	0
ML734936	639223	640435	BDV34DRAFT_208187	kinase-like domain-containing protein	1	1	1	1	1	1	1	1	1	1	1	1	1	1	1	1	1	1	1	1	0	0
ML734936	640889	641995	BDV34DRAFT_183893	dUTPase-like protein	1	1	1	1	1	1	1	1	1	1	1	1	1	1	1	1	1	1	1	1	0	0
ML734936	642124	643589	BDV34DRAFT_218765	Ribokinase-like protein	1	1	1	1	1	1	1	1	1	1	1	1	1	1	1	1	1	1	1	1	0	0
ML734936	645041	645946	BDV34DRAFT_3354	unspecified product	1	1	1	1	1	1	1	1	1	1	1	1	1	1	1	1	1	1	1	1	0	0
ML734936	646126	647925	BDV34DRAFT_183901	C6 transcription factor [Source:UniProtKB/TrEMBL%3BAcc:A0A5N6E4Y6]	1	1	1	1	1	1	1	1	1	1	1	1	1	1	1	1	1	1	1	1	0	0
ML734936	647971	651181	BDV34DRAFT_183902	docking domain of Afi1 for Arf3 in vesicle trafficking-domain-containing protein	1	1	1	1	1	1	1	1	1	1	1	1	1	1	1	1	1	1	1	1	0	0
ML734936	651375	652842	BDV34DRAFT_183905	EF-hand [Source:UniProtKB/TrEMBL%3BAcc:A0A5N6E496]	1	1	1	1	1	1	1	1	1	1	1	1	1	1	1	1	1	1	1	1	0	0
ML734936	653270	654820	BDV34DRAFT_218769	rab-GTPase-TBC domain-containing protein	1	1	1	1	1	1	1	1	1	1	1	1	1	1	1	1	1	1	1	1	0	0
ML734936	655324	657687	BDV34DRAFT_183909	RRM domain-containing protein [Source:UniProtKB/TrEMBL%3BAcc:A0A5N6E6H7]	1	1	1	1	1	1	1	1	1	1	1	1	1	1	1	1	1	1	1	1	0	0
ML734936	662300	662637	BDV34DRAFT_218771	unspecified product	1	1	1	1	1	1	1	1	1	1	1	1	1	1	1	1	1	1	1	1	0	0
ML734936	664349	665360	BDV34DRAFT_3546	Secreted protein [Source:UniProtKB/TrEMBL%3BAcc:A0A5N6E5G4]	1	1	1	1	1	1	1	1	1	1	1	1	1	1	1	1	1	1	1	1	0	0
ML734936	667074	668485	BDV34DRAFT_183919	6-phosphogluconolactonase [Source:UniProtKB/TrEMBL%3BAcc:A0A5N6E494]	1	1	1	1	1	1	1	1	1	1	1	1	1	1	1	1	1	1	1	1	0	0
ML734936	670684	671114	BDV34DRAFT_3578	unspecified product	1	1	1	1	1	1	1	1	1	1	1	1	1	1	1	1	1	1	1	1	0	0
ML734936	671669	672448	BDV34DRAFT_3615	unspecified product	1	1	1	1	1	1	1	1	1	1	1	1	1	1	1	1	1	1	1	1	0	0
ML734936	672449	676816	BDV34DRAFT_3597	Wd and tetratricopeptide repeat protein [Source:UniProtKB/TrEMBL%3BAcc:A0A5N6E4Z6]	1	1	1	1	1	1	1	1	1	1	1	1	1	1	1	1	1	1	1	1	0	0
ML734936	677994	678747	BDV34DRAFT_183924	PilZ domain-containing protein [Source:UniProtKB/TrEMBL%3BAcc:A0A5N6E7E3]	1	1	1	1	1	1	1	1	1	1	1	1	1	1	1	1	1	1	1	1	0	0
ML734936	681349	681750	BDV34DRAFT_218776	Secreted protein [Source:UniProtKB/TrEMBL%3BAcc:A0A5N6E4A7]	1	1	1	1	1	1	1	1	1	1	1	1	1	1	1	1	1	1	1	1	0	0
ML734936	682921	684993	BDV34DRAFT_3632	MYND-type zinc finger protein samB [Source:UniProtKB/TrEMBL%3BAcc:A0A5N6E4A9]	1	1	1	1	1	1	1	1	1	1	1	1	1	1	1	1	1	1	1	1	0	0
ML734936	684994	687881	BDV34DRAFT_3631	MI domain-containing protein [Source:UniProtKB/TrEMBL%3BAcc:A0A5N6E6I8]	1	1	1	1	1	1	1	1	1	1	1	1	1	1	1	1	1	1	1	1	0	0
ML734936	688171	688471	BDV34DRAFT_218779	dolichol phosphate-mannose biosynthesis regulatory	1	1	1	1	1	1	1	1	1	1	1	1	1	1	1	1	1	1	1	1	0	0
ML734936	689839	693712	BDV34DRAFT_3653	RING-type domain-containing protein [Source:UniProtKB/TrEMBL%3BAcc:A0A5N6E5H3]	1	1	1	1	1	1	1	1	1	1	1	1	1	1	1	1	1	1	1	1	0	0
ML734936	693798	694724	BDV34DRAFT_183931	HDc domain-containing protein [Source:UniProtKB/TrEMBL%3BAcc:A0A5N6E4A6]	1	1	1	1	1	1	1	1	1	1	1	1	1	1	1	1	1	1	1	1	0	0
ML734936	695243	703433	BDV34DRAFT_208194	Carrier domain-containing protein [Source:UniProtKB/TrEMBL%3BAcc:A0A5N6E578]	1	1	1	1	1	1	1	1	1	1	1	1	1	1	1	1	1	1	1	1	0	0
ML734936	704005	707796	BDV34DRAFT_231869	Calcium-transporting ATPase [Source:UniProtKB/TrEMBL%3BAcc:A0A5N6E4U8]	1	1	1	1	1	1	1	1	1	1	1	1	1	1	1	1	1	1	1	1	0	0
ML734936	709488	710024	BDV34DRAFT_183933	Aa_trans domain-containing protein [Source:UniProtKB/TrEMBL%3BAcc:A0A5N6E506]	1	1	1	1	1	1	1	1	1	1	1	1	1	1	1	1	1	1	1	1	0	0
ML734936	710293	711925	BDV34DRAFT_183934	F-box domain-containing protein [Source:UniProtKB/TrEMBL%3BAcc:A0A5N6E7G2]	1	1	1	1	1	1	1	1	1	1	1	1	1	1	1	1	1	1	1	1	0	0
ML734936	712356	713837	BDV34DRAFT_183936	ADP-ribosylation/Crystallin J1	1	1	1	1	1	1	1	1	1	1	1	1	1	1	1	1	1	1	1	1	0	0
ML734936	714132	715328	BDV34DRAFT_183938	Twinfilin-1 [Source:UniProtKB/TrEMBL%3BAcc:A0A5N6E4C6]	1	1	1	1	1	1	1	1	1	1	1	1	1	1	1	1	1	1	1	1	0	0
ML734936	716254	719980	BDV34DRAFT_183941	ATP-dependent DNA helicase mph1	1	1	1	1	1	1	1	1	1	1	1	1	1	1	1	1	1	1	1	1	0	0
ML734936	719962	721479	BDV34DRAFT_183943	Bul1_C domain-containing protein [Source:UniProtKB/TrEMBL%3BAcc:A0A5N6E6C9]	1	1	1	1	1	1	1	1	1	1	1	1	1	1	1	1	1	1	1	1	0	0
ML734936	722821	725179	BDV34DRAFT_218789	heterokaryon incompatibility protein-domain-containing protein	0	0	1	1	1	1	1	1	1	1	1	1	1	1	1	1	1	1	1	1	0.0198413	0.040404
ML734936	726193	726967	BDV34DRAFT_231871	N-acetyltransferase domain-containing protein [Source:UniProtKB/TrEMBL%3BAcc:A0A5N6E4B5]	0	0	0	0	0	0	0	1	0	1	1	1	0	0	0	1	1	1	1	1	0.396825	0.0304342
ML734936	727901	729025	BDV34DRAFT_218791	F-actin-capping protein subunit beta	1	1	1	1	1	1	1	1	1	1	1	1	1	1	1	1	1	1	1	1	0	0
ML734936	729217	730180	BDV34DRAFT_3787	mediator complex protein-domain-containing protein	1	1	1	1	1	1	1	1	1	1	1	1	1	1	1	1	1	1	1	1	0	0
ML734936	730377	733566	BDV34DRAFT_183950	WD40 repeat-like protein	1	1	1	1	1	1	1	1	1	1	1	1	1	1	1	1	1	1	1	1	0	0
ML734936	733561	735494	BDV34DRAFT_183953	Alpha/Beta hydrolase protein	1	1	1	1	1	1	1	1	1	1	1	1	1	1	1	1	1	1	1	1	0	0
ML734936	735606	738157	BDV34DRAFT_183954	Integral membrane protein [Source:UniProtKB/TrEMBL%3BAcc:A0A5N6E4C8]	1	1	1	1	1	1	1	1	1	1	1	1	1	1	1	1	1	1	1	1	0	0
ML734936	738179	740863	BDV34DRAFT_183956	nuclear protein localization protein 4	1	1	1	1	1	1	1	1	1	1	1	1	1	1	1	1	1	1	1	1	0	0
ML734936	741186	742513	BDV34DRAFT_183958	flavo protein-like protein	1	1	1	1	1	1	1	1	1	1	1	1	1	1	1	1	1	1	1	1	0	0
ML734936	743122	744270	BDV34DRAFT_183960	mRNA cleavage and polyadenylation specificity factor complex subunit	1	1	1	1	1	1	1	1	1	1	1	1	1	1	1	1	1	1	1	1	0	0
ML734936	744451	745156	BDV34DRAFT_183961	Secreted protein [Source:UniProtKB/TrEMBL%3BAcc:A0A5N6E5J5]	1	1	1	1	1	1	1	1	1	1	1	1	1	1	1	1	1	1	1	1	0	0
ML734936	747388	749333	BDV34DRAFT_183966	glycoside hydrolase superfamily	1	1	1	1	1	1	1	1	1	1	1	1	1	1	1	1	1	1	1	1	0	0
ML734936	749880	751360	BDV34DRAFT_3878	Asparaginase/glutaminase	1	1	1	1	1	1	1	1	1	1	1	1	1	1	1	1	1	1	1	1	0	0
ML734936	751816	752369	BDV34DRAFT_3876	Movement protein [Source:UniProtKB/TrEMBL%3BAcc:A0A5N6E4W7]	1	1	1	1	1	1	1	1	1	1	1	1	1	1	1	1	1	1	1	1	0	0
ML734936	753078	754604	BDV34DRAFT_3899	AsmA domain-containing protein [Source:UniProtKB/TrEMBL%3BAcc:A0A5N6E525]	1	1	1	1	1	1	1	1	1	1	1	1	1	1	1	1	1	1	1	1	0	0
ML734936	756848	759411	BDV34DRAFT_3948	Cell cycle inhibitor Nif1 [Source:UniProtKB/TrEMBL%3BAcc:A0A5N6E7J0]	1	1	1	1	1	1	1	1	1	1	1	1	1	1	1	1	1	1	1	1	0	0
ML734936	762148	763070	BDV34DRAFT_218803	FAR-17a/AIG1-like protein [Source:UniProtKB/TrEMBL%3BAcc:A0A5N6E4D5]	1	1	1	1	1	1	1	1	1	1	1	1	1	1	1	1	1	1	1	1	0	0
ML734936	762972	765036	BDV34DRAFT_3958	DUF1776-domain-containing protein [Source:UniProtKB/TrEMBL%3BAcc:A0A5N6E4E4]	1	1	1	1	1	1	1	1	1	1	1	1	1	1	1	1	1	1	1	1	0	0
ML734936	765430	767097	BDV34DRAFT_183975	WLM domain-containing protein	1	1	1	1	1	1	1	1	1	1	1	1	1	1	1	1	1	1	1	1	0	0
ML734936	767923	771058	BDV34DRAFT_3993	Utp12 domain-containing protein [Source:UniProtKB/TrEMBL%3BAcc:A0A5N6E6E9]	1	1	1	1	1	1	1	1	1	1	1	1	1	1	1	1	1	1	1	1	0	0
ML734936	771226	772709	BDV34DRAFT_183978	Arp2/3 complex%2C 34 kd subunit p34-Arc-domain-containing protein	1	1	1	1	1	1	1	1	1	1	1	1	1	1	1	1	1	1	1	1	0	0
ML734936	773516	774142	BDV34DRAFT_218809	Heme oxygenase [Source:UniProtKB/TrEMBL%3BAcc:A0A5N6E4D7]	1	1	1	1	1	1	1	1	1	1	1	1	1	1	1	1	1	1	1	1	0	0
ML734936	777767	780109	BDV34DRAFT_218810	Zn(2)-C6 fungal-type domain-containing protein [Source:UniProtKB/TrEMBL%3BAcc:A0A5N6E5A6]	1	1	1	1	1	1	1	1	1	1	1	1	1	1	1	1	1	1	1	1	0	0
ML734936	780639	782372	BDV34DRAFT_218811	TPR domain protein [Source:UniProtKB/TrEMBL%3BAcc:A0A5N6E4X4]	1	1	1	1	1	1	1	1	1	1	1	1	1	1	1	1	1	1	1	1	0	0
ML734936	784143	786318	BDV34DRAFT_4032	F-box domain-containing protein [Source:UniProtKB/TrEMBL%3BAcc:A0A5N6E535]	1	1	1	1	1	1	1	1	1	1	1	1	1	1	1	1	1	1	1	1	0	0
ML734936	787098	792406	BDV34DRAFT_208212	PPM-type phosphatase domain-containing protein [Source:UniProtKB/TrEMBL%3BAcc:A0A5N6E7J6]	1	1	1	1	1	1	1	1	1	1	1	1	1	1	1	1	1	1	1	1	0	0
ML734936	792732	793077	BDV34DRAFT_218815	UPF0287-domain-containing protein	1	1	1	1	1	1	1	1	1	1	1	1	1	1	1	1	1	1	1	1	0	0
ML734936	793327	795672	BDV34DRAFT_183993	WD40-repeat-containing domain protein	1	1	1	1	1	1	1	1	1	1	1	1	1	1	1	1	1	1	1	1	0	0
ML734936	797651	799111	BDV34DRAFT_4164	unspecified product	1	1	1	1	1	1	1	1	1	1	1	1	1	1	1	1	1	1	1	1	0	0
ML734936	799222	802079	BDV34DRAFT_183996	RNA polymerase I-specific transcription initiation factor RRN3	1	1	1	1	1	1	1	1	1	1	1	1	1	1	1	1	1	1	1	1	0	0
ML734936	804051	805239	BDV34DRAFT_4197	S-adenosyl-L-methionine-dependent methyltransferase	1	1	1	1	1	1	1	1	1	1	1	1	1	1	1	1	1	1	1	1	0	0
ML734936	805100	806887	BDV34DRAFT_4238	Alpha/Beta hydrolase protein	1	1	1	1	1	1	1	1	1	1	1	1	1	1	1	1	1	1	1	1	0	0
ML734936	806811	810251	BDV34DRAFT_4193	Aspartate--tRNA ligase [Source:UniProtKB/TrEMBL%3BAcc:A0A5N6E5B7]	1	1	1	1	1	1	1	1	1	1	1	1	1	1	1	1	1	1	1	1	0	0
ML734936	810226	811498	BDV34DRAFT_4222	GPI-Mannosyltransferase II co-activator%2C Pga1 [Source:UniProtKB/TrEMBL%3BAcc:A0A5N6E4Y4]	1	1	1	1	1	1	1	1	1	1	1	1	1	1	1	1	1	1	1	1	0	0
ML734936	811766	814053	BDV34DRAFT_4253	Tubulin/FtsZ%2C GTPase domain-containing protein	1	1	1	1	1	1	1	1	1	1	1	1	1	1	1	1	1	1	1	1	0	0
ML734936	814293	819151	BDV34DRAFT_184005	Cytoskeletal adapter protein sagA [Source:UniProtKB/TrEMBL%3BAcc:A0A5N6E7K7]	1	1	1	1	1	1	1	1	1	1	1	1	1	1	1	1	1	1	1	1	0	0
ML734936	819477	822570	BDV34DRAFT_231881	Plasma membrane ATPase [Source:UniProtKB/TrEMBL%3BAcc:A0A5N6E4F7]	1	1	1	1	1	1	1	1	1	1	1	1	1	1	1	1	1	1	1	1	0	0
ML734936	823451	825931	BDV34DRAFT_184010	WD_REPEATS_REGION domain-containing protein [Source:UniProtKB/TrEMBL%3BAcc:A0A5N6E4G1]	1	1	1	1	1	1	1	1	1	1	1	1	1	1	1	1	1	1	1	1	0	0
ML734936	825937	832409	BDV34DRAFT_208221	PUM-HD domain-containing protein [Source:UniProtKB/TrEMBL%3BAcc:A0A5N6E6N5]	1	1	1	1	1	1	1	1	1	1	1	1	1	1	1	1	1	1	1	1	0	0
ML734936	833788	834169	BDV34DRAFT_184017	Secreted protein [Source:UniProtKB/TrEMBL%3BAcc:A0A5N6E6H2]	1	1	1	1	1	1	1	1	1	1	1	1	1	1	1	1	1	1	1	1	0	0
ML734936	834534	834847	BDV34DRAFT_184018	unspecified product	1	1	1	1	1	1	1	1	1	1	1	1	1	1	1	1	1	1	1	1	0	0
ML734936	839295	840873	BDV34DRAFT_218829	bacterial low temperature requirement A protein-domain-containing protein	1	1	1	1	1	1	1	1	1	1	1	1	1	1	1	1	1	1	1	1	0	0
ML734936	841508	843360	BDV34DRAFT_4422	general substrate transporter	1	1	1	1	1	1	1	1	1	1	1	1	1	1	1	1	1	1	1	1	0	0
ML734936	843555	847770	BDV34DRAFT_184023	DNA-directed RNA polymerase subunit beta [Source:UniProtKB/TrEMBL%3BAcc:A0A5N6E4Z2]	1	1	1	1	1	1	1	1	1	1	1	1	1	1	1	1	1	1	1	1	0	0
ML734936	848518	849703	BDV34DRAFT_184024	Indole-diterpene biosynthesis protein PaxU [Source:UniProtKB/TrEMBL%3BAcc:A0A5N6E556]	1	1	1	1	1	1	1	1	1	1	1	1	1	1	1	1	1	1	1	1	0	0
ML734936	849779	851585	BDV34DRAFT_184025	ubiquitin fusion degradation protein UFD1-domain-containing protein	1	1	1	1	1	1	1	1	1	1	1	1	1	1	1	1	1	1	1	1	0	0
ML734936	851604	853262	BDV34DRAFT_4435	GYF domain-containing protein [Source:UniProtKB/TrEMBL%3BAcc:A0A5N6E4G5]	1	1	1	1	1	1	1	1	1	1	1	1	1	1	1	1	1	1	1	1	0	0
ML734936	853253	855122	BDV34DRAFT_184028	TIP49 C-terminus-domain-containing protein	1	1	1	1	1	1	1	1	1	1	1	1	1	1	1	1	1	1	1	1	0	0
ML734936	855277	858326	BDV34DRAFT_4490	Paramyosin [Source:UniProtKB/TrEMBL%3BAcc:A0A5N6E6P5]	1	1	1	1	1	1	1	1	1	1	1	1	1	1	1	1	1	1	1	1	0	0
ML734936	858285	859758	BDV34DRAFT_4475	Alpha/Beta hydrolase protein	1	1	1	1	1	1	1	1	1	1	1	1	1	1	1	1	1	1	1	1	0	0
ML734936	860125	860880	BDV34DRAFT_4494	Response regulatory domain-containing protein [Source:UniProtKB/TrEMBL%3BAcc:A0A5N6E5P1]	1	1	1	1	1	1	1	1	1	1	1	1	1	1	1	1	1	1	1	1	0	0
ML734936	860972	862608	BDV34DRAFT_184033	FAA_hydrolase domain-containing protein [Source:UniProtKB/TrEMBL%3BAcc:A0A5N6E4G4]	1	1	1	1	1	1	1	1	1	1	1	1	1	1	1	1	1	1	1	1	0	0
ML734936	863772	864326	BDV34DRAFT_218841	CRAL-TRIO domain-containing protein [Source:UniProtKB/TrEMBL%3BAcc:A0A5N6E5D1]	1	1	1	1	1	1	1	1	1	1	1	1	1	1	1	1	1	1	1	1	0	0
ML734936	864792	865174	BDV34DRAFT_184035	DUF2970 domain-containing protein [Source:UniProtKB/TrEMBL%3BAcc:A0A5N6E503]	1	1	1	1	1	1	1	1	1	1	1	1	1	1	1	1	1	1	1	1	0	0
ML734936	865662	867562	BDV34DRAFT_208227	major facilitator superfamily domain-containing protein	1	1	1	1	1	1	1	1	1	1	1	1	1	1	1	1	1	1	1	1	0	0
ML734936	868295	871208	BDV34DRAFT_184039	C2H2 type zinc finger domain protein	1	1	1	1	1	1	1	1	1	1	1	1	1	1	1	1	1	1	1	1	0	0
ML734936	872208	873856	BDV34DRAFT_4595	Myb_DNA-bind_3 domain-containing protein [Source:UniProtKB/TrEMBL%3BAcc:A0A5N6E4H6]	1	1	1	1	1	1	1	1	1	1	1	1	1	1	1	1	1	1	1	1	0	0
ML734936	874560	875998	BDV34DRAFT_4602	thioesterase-like superfamily-domain-containing protein	1	1	1	1	1	1	1	1	1	1	1	1	1	1	1	1	1	1	1	1	0	0
ML734936	876332	877133	BDV34DRAFT_218846	Similar to [Source:UniProtKB/TrEMBL%3BAcc:A0A5N6E6Q5]	1	1	1	1	1	1	1	1	1	1	1	1	1	1	1	1	1	1	1	1	0	0
ML734936	878035	878815	BDV34DRAFT_218847	Similar to [Source:UniProtKB/TrEMBL%3BAcc:A0A5N6E6J0]	1	1	1	1	1	1	1	1	1	1	1	1	1	1	1	1	1	1	1	1	0	0
ML734936	879201	879673	BDV34DRAFT_218848	AT hook motif protein [Source:UniProtKB/TrEMBL%3BAcc:A0A5N6E5Q2]	1	1	1	1	1	1	1	1	1	1	1	1	1	1	1	1	1	1	1	1	0	0
ML734936	883233	883880	BDV34DRAFT_184047	Cyanovirin-N	1	1	1	1	1	1	1	1	1	1	1	1	1	1	1	1	1	1	1	1	0	0
ML734936	883881	886637	BDV34DRAFT_184048	F-box domain-containing protein [Source:UniProtKB/TrEMBL%3BAcc:A0A5N6E5E1]	1	1	1	1	1	1	1	1	1	1	1	1	1	1	1	1	1	1	1	1	0	0
ML734936	886962	889945	BDV34DRAFT_4647	ARS binding protein 2-domain-containing protein	1	1	1	1	1	1	1	1	1	1	1	1	1	1	1	1	1	1	1	1	0	0
ML734936	890165	890842	BDV34DRAFT_218852	Histone H1 [Source:UniProtKB/TrEMBL%3BAcc:A0A5N6E576]	1	1	1	1	1	1	1	1	1	1	1	1	1	1	1	1	1	1	1	1	0	0
ML734936	891450	892144	BDV34DRAFT_218853	H15 domain-containing protein [Source:UniProtKB/TrEMBL%3BAcc:A0A5N6E7N9]	1	1	1	1	1	1	1	1	1	1	1	1	1	1	1	1	1	1	1	1	0	0
ML734936	892931	893705	BDV34DRAFT_218854	Clr5 domain-containing protein [Source:UniProtKB/TrEMBL%3BAcc:A0A5N6E4I8]	1	1	1	1	1	1	1	1	1	1	1	1	1	1	1	1	1	1	1	1	0	0
ML734936	894845	896298	BDV34DRAFT_184051	Ribokinase-like protein	1	1	1	1	1	1	1	1	1	1	1	1	1	1	1	1	1	1	1	1	0	0
ML734936	896603	899615	BDV34DRAFT_208231	Brix domain-containing protein	1	1	1	1	1	1	1	1	1	1	1	1	1	1	1	1	1	1	1	1	0	0
ML734936	900938	902309	BDV34DRAFT_4676	ras family-domain-containing protein	1	1	1	1	1	1	1	1	1	1	1	1	1	1	1	1	1	1	1	1	0	0
ML734936	902821	905984	BDV34DRAFT_218859	Chromo domain-containing protein [Source:UniProtKB/TrEMBL%3BAcc:A0A5N6E5R2]	1	1	1	1	1	1	1	1	1	1	1	1	1	1	1	1	1	1	1	1	0	0
ML734936	906175	908423	BDV34DRAFT_4716	P-loop containing nucleoside triphosphate hydrolase protein	1	1	1	1	1	1	1	1	1	1	1	1	1	1	1	1	1	1	1	1	0	0
ML734936	908403	909645	BDV34DRAFT_184060	ribosome biogenesis protein SLX9-domain-containing protein	1	1	1	1	1	1	1	1	1	1	1	1	1	1	1	1	1	1	1	1	0	0
ML734936	909718	912036	BDV34DRAFT_184061	NAD-dependent glycerol-3-phosphate dehydrogenase N-terminus-domain-containing protein	1	1	1	1	1	1	1	1	1	1	1	1	1	1	1	1	1	1	1	1	0	0
ML734936	912423	920357	BDV34DRAFT_208236	glycogen debranching enzyme	1	1	1	1	1	1	1	1	1	1	1	1	1	1	1	1	1	1	1	1	0	0
ML734936	921579	924664	BDV34DRAFT_184067	F-box domain-containing protein [Source:UniProtKB/TrEMBL%3BAcc:A0A5N6E7Q2]	1	1	1	1	1	1	1	1	1	1	1	1	1	1	1	1	1	1	1	1	0	0
ML734936	924832	925679	BDV34DRAFT_208238	Emopamil binding protein-domain-containing protein	1	1	1	1	1	1	1	1	1	1	1	1	1	1	1	1	1	1	1	1	0	0
ML734936	925927	927634	BDV34DRAFT_4789	Phospho-2-dehydro-3-deoxyheptonate aldolase [Source:UniProtKB/TrEMBL%3BAcc:A0A5N6E4K7]	1	1	1	1	1	1	1	1	1	1	1	1	1	1	1	1	1	1	1	1	0	0
ML734936	931661	933343	BDV34DRAFT_184073	Gamma-glutamylcyclotransferase [Source:UniProtKB/TrEMBL%3BAcc:A0A5N6E6S6]	1	1	1	1	1	1	1	1	1	1	1	1	1	1	1	1	1	1	1	1	0	0
ML734936	933395	937329	BDV34DRAFT_231896	cytochrome C1 family-domain-containing protein	1	1	1	1	1	1	1	1	1	1	1	1	1	1	1	1	1	1	1	1	0	0
ML734936	938292	941276	BDV34DRAFT_4902	exocyst complex component Sec10-like protein	1	1	1	1	1	1	1	1	1	1	1	1	1	1	1	1	1	1	1	1	0	0
ML734936	941476	942947	BDV34DRAFT_184085	CAP domain-containing protein	1	1	1	1	1	1	1	1	1	1	1	1	1	1	1	1	1	1	1	1	0	0
ML734936	942898	945745	BDV34DRAFT_184088	eukaryotic translation initiation factor 3 subunit B	1	1	1	1	1	1	1	1	1	1	1	1	1	1	1	1	1	1	1	1	0	0
ML734936	945746	947857	BDV34DRAFT_184089	SWIB/MDM2 domain-containing protein	1	1	1	1	1	1	1	1	1	1	1	1	1	1	1	1	1	1	1	1	0	0
ML734936	948194	950998	BDV34DRAFT_184094	RING-type E3 ubiquitin transferase [Source:UniProtKB/TrEMBL%3BAcc:A0A5N6E597]	1	1	1	1	1	1	1	1	1	1	1	1	1	1	1	1	1	1	1	1	0	0
ML734936	951153	954086	BDV34DRAFT_208245	muts domain V-domain-containing protein	1	1	1	1	1	1	1	1	1	1	1	1	1	1	1	1	1	1	1	1	0	0
ML734936	954323	956001	BDV34DRAFT_184096	WD repeat protein	1	1	1	1	1	1	1	1	1	1	1	1	1	1	1	1	1	1	1	1	0	0
ML734936	956023	957540	BDV34DRAFT_184097	IgE-binding protein [Source:UniProtKB/TrEMBL%3BAcc:A0A5N6E4L6]	1	1	1	1	1	1	1	1	1	1	1	1	1	1	1	1	1	1	1	1	0	0
ML734936	958185	959944	BDV34DRAFT_5018	velvet factor-domain-containing protein	1	1	1	1	1	1	1	1	1	1	1	1	1	1	1	1	1	1	1	1	0	0
ML734936	966404	967655	BDV34DRAFT_208247	Zn(II)2Cys6 transcription factor [Source:UniProtKB/TrEMBL%3BAcc:A0A5N6E6M0]	1	1	1	1	1	1	1	1	1	1	1	1	1	1	1	1	1	1	1	1	0	0
ML734936	968621	969139	BDV34DRAFT_218879	Similar to [Source:UniProtKB/TrEMBL%3BAcc:A0A5N6E5T1]	1	1	1	1	1	1	1	1	1	1	1	1	1	1	1	1	1	1	1	1	0	0
ML734936	969464	971426	BDV34DRAFT_5051	unspecified product	1	1	1	1	1	1	1	1	1	1	1	1	1	1	1	1	1	1	1	1	0	0
ML734936	971914	973553	BDV34DRAFT_5153	Integral membrane protein [Source:UniProtKB/TrEMBL%3BAcc:A0A5N6E5H2]	1	1	1	1	1	1	1	1	1	1	1	1	1	1	1	1	1	1	1	1	0	0
ML734936	973525	974235	BDV34DRAFT_184120	Secreted protein [Source:UniProtKB/TrEMBL%3BAcc:A0A5N6E550]	1	1	1	1	1	1	1	1	1	1	1	1	1	1	1	1	1	1	1	1	0	0
ML734936	975601	977090	BDV34DRAFT_184122	ClpP/crotonase-like domain-containing protein	1	1	1	1	1	1	1	1	1	1	1	1	1	1	1	1	1	1	1	1	0	0
ML734936	977091	978709	BDV34DRAFT_184123	mitochondrial import protein Pam17-domain-containing protein	1	1	1	1	1	1	1	1	1	1	1	1	1	1	1	1	1	1	1	1	0	0
ML734936	978648	980640	BDV34DRAFT_184124	Acetyl-CoA synthetase-like protein [Source:UniProtKB/TrEMBL%3BAcc:A0A5N6E4L8]	1	1	1	1	1	1	1	1	1	1	1	1	1	1	1	1	1	1	1	1	0	0
ML734936	980714	982208	BDV34DRAFT_184126	FAR-17a/AIG1-like protein-domain-containing protein	1	1	1	1	1	1	1	1	1	1	1	1	1	1	1	1	1	1	1	1	0	0
ML734936	983724	985875	BDV34DRAFT_208252	fungal-specific transcription factor domain-containing protein	1	1	1	1	1	1	1	1	1	1	1	1	1	1	1	1	1	1	1	1	0	0
ML734936	987946	989337	BDV34DRAFT_218888	RRM domain-containing protein [Source:UniProtKB/TrEMBL%3BAcc:A0A5N6E6N0]	1	1	1	1	1	1	1	1	1	1	1	1	1	1	1	1	1	1	1	1	0	0
ML734936	990632	991608	BDV34DRAFT_184136	DUF6314 domain-containing protein [Source:UniProtKB/TrEMBL%3BAcc:A0A5N6E5T9]	1	1	1	1	1	1	1	1	1	1	1	1	1	1	1	1	1	1	1	1	0	0
ML734936	991623	993370	BDV34DRAFT_218890	Alpha/Beta hydrolase protein	1	1	1	1	1	1	1	1	1	1	1	1	1	1	1	1	1	1	1	1	0	0
ML734936	994647	995729	BDV34DRAFT_184138	Acetoin reductase family protein [Source:UniProtKB/TrEMBL%3BAcc:A0A5N6E5I2]	1	1	1	1	1	1	1	1	1	1	1	1	1	1	1	1	1	1	1	1	0	0
ML734936	996424	997161	BDV34DRAFT_218892	DUF4384 domain-containing protein [Source:UniProtKB/TrEMBL%3BAcc:A0A5N6E561]	1	1	1	1	1	1	1	1	1	1	1	1	1	1	1	1	1	1	1	1	0	0
ML734936	997369	998747	BDV34DRAFT_184139	Carbohydrate ABC transporter permease [Source:UniProtKB/TrEMBL%3BAcc:A0A5N6E5C2]	1	1	1	1	1	1	1	1	1	1	1	1	1	1	1	1	1	1	1	1	0	0
ML734936	999040	1001349	BDV34DRAFT_5308	histidine phosphatase superfamily	1	1	1	1	1	1	1	1	1	1	1	1	1	1	1	1	1	1	1	1	0	0
ML734936	1002432	1003136	BDV34DRAFT_218894	unspecified product	1	1	1	1	1	1	1	1	1	1	1	1	1	1	1	1	1	1	1	1	0	0
ML734936	1003639	1005239	BDV34DRAFT_5312	Zn(2)-C6 fungal-type domain-containing protein [Source:UniProtKB/TrEMBL%3BAcc:A0A5N6E4N2]	1	1	1	1	1	1	1	1	1	1	1	1	1	1	1	1	1	1	1	1	0	0
ML734936	1005372	1006290	BDV34DRAFT_218896	RTA1 like protein-domain-containing protein	1	1	1	1	1	1	1	1	1	1	1	1	1	1	1	1	1	1	1	1	0	0
ML734936	1007200	1008542	BDV34DRAFT_218897	Terpenoid synthase [Source:UniProtKB/TrEMBL%3BAcc:A0A5N6E6P0]	1	1	1	1	1	1	1	1	1	1	1	1	1	1	1	1	1	1	1	1	0	0
ML734936	1010028	1012303	BDV34DRAFT_218898	Integral membrane protein [Source:UniProtKB/TrEMBL%3BAcc:A0A5N6E5V2]	1	1	1	1	1	1	1	1	1	1	1	1	1	1	1	1	1	1	1	1	0	0
ML734936	1012731	1013895	BDV34DRAFT_184148	Secreted protein [Source:UniProtKB/TrEMBL%3BAcc:A0A5N6E4M7]	1	1	1	1	1	1	1	1	1	1	1	1	1	1	1	1	1	1	1	1	0	0
ML734936	1013975	1015191	BDV34DRAFT_5349	Integral membrane protein [Source:UniProtKB/TrEMBL%3BAcc:A0A5N6E5J1]	1	1	1	1	1	1	1	1	1	1	1	1	1	1	1	1	1	1	1	1	0	0
ML734936	1015149	1015743	BDV34DRAFT_5332	Derlin [Source:UniProtKB/TrEMBL%3BAcc:A0A5N6E571]	1	1	1	1	1	1	1	1	1	1	1	1	1	1	1	1	1	1	1	1	0	0
ML734936	1015745	1018101	BDV34DRAFT_5367	peptidyl-prolyl cis-trans isomerase cyp15	1	1	1	1	1	1	1	1	1	1	1	1	1	1	1	1	1	1	1	1	0	0
ML734936	1017834	1019914	BDV34DRAFT_5344	chaperonin Cpn60/TCP-1 family	1	1	1	1	1	1	1	1	1	1	1	1	1	1	1	1	1	1	1	1	0	0
ML734936	1021628	1023466	BDV34DRAFT_184154	Integral membrane protein [Source:UniProtKB/TrEMBL%3BAcc:A0A5N6E4P0]	1	1	1	1	1	1	1	1	1	1	1	1	1	1	1	1	1	1	1	1	0	0
ML734936	1023789	1025138	BDV34DRAFT_184155	Secreted protein [Source:UniProtKB/TrEMBL%3BAcc:A0A5N6E4P3]	0	1	1	0	1	1	1	1	1	1	1	1	1	1	0	1	1	1	1	1	0.0420168	0
ML734936	1025773	1026180	BDV34DRAFT_218903	unspecified product	0	1	1	0	1	1	1	1	1	1	1	1	1	0	0	1	1	1	1	1	0.0669643	0
ML734936	1027267	1028681	BDV34DRAFT_5408	BZIP domain-containing protein [Source:UniProtKB/TrEMBL%3BAcc:A0A5N6E6Q0]	0	1	1	0	1	1	1	1	1	1	1	1	1	1	0	1	1	1	1	1	0.0420168	0
ML734936	1028831	1030309	BDV34DRAFT_5412	S-adenosyl-L-methionine-dependent methyltransferase	0	1	1	0	1	1	1	1	1	1	1	1	1	1	0	0	1	1	1	1	0	0
ML734936	1030278	1031339	BDV34DRAFT_5416	Hemopexin	0	0	0	0	0	0	0	1	0	1	1	1	1	0	0	0	0	0	1	0	0	0
ML734936	1035017	1035665	BDV34DRAFT_184162	unspecified product	0	1	1	0	0	1	1	0	1	1	1	1	1	1	1	1	1	1	1	1	0.0669643	0.136364
ML734936	1036886	1038107	BDV34DRAFT_208261	NAD(P)-binding protein	1	1	1	1	0	0	0	0	1	1	1	1	1	1	1	1	1	1	1	1	0.0669643	0.136364
ML734936	1038418	1040309	BDV34DRAFT_231908	glycoside hydrolase	1	1	1	1	1	1	1	1	1	1	1	1	1	1	1	1	1	1	1	1	0	0
ML734936	1045041	1045474	BDV34DRAFT_218910	Small secreted protein [Source:UniProtKB/TrEMBL%3BAcc:A0A5N6E7V7]	1	0	1	1	1	1	1	0	1	1	1	1	1	1	0	1	1	1	1	1	0.0420168	0
ML734936	1047395	1049082	BDV34DRAFT_5517	Alpha/Beta hydrolase protein	1	1	1	1	1	1	1	1	1	1	1	1	1	1	1	1	1	1	1	1	0	0
ML734936	1049237	1051323	BDV34DRAFT_218912	POT family-domain-containing protein	1	1	1	1	1	1	1	1	1	1	1	1	1	1	1	1	1	1	1	1	0	0
ML734936	1051617	1052878	BDV34DRAFT_218913	DAO domain-containing protein [Source:UniProtKB/TrEMBL%3BAcc:A0A5N6E6Y2]	1	1	1	1	1	1	1	1	1	1	1	1	1	1	1	1	1	1	1	1	0	0
ML734936	1053555	1057150	BDV34DRAFT_208264	Fungal_trans domain-containing protein [Source:UniProtKB/TrEMBL%3BAcc:A0A5N6E6R0]	1	1	1	1	1	1	1	1	1	1	1	1	1	1	1	1	1	1	1	1	0	0
ML734936	1065201	1069325	BDV34DRAFT_184184	Non-specific serine/threonine protein kinase [Source:UniProtKB/TrEMBL%3BAcc:A0A5N6E5X4]	1	1	1	1	1	1	1	1	1	1	1	1	1	1	1	1	1	1	1	1	0	0
ML734936	1069327	1072828	BDV34DRAFT_184186	Cytokin_check_N domain-containing protein [Source:UniProtKB/TrEMBL%3BAcc:A0A5N6E4P5]	1	1	1	1	1	1	1	1	1	1	1	1	1	1	1	1	1	1	1	1	0	0
ML734936	1073039	1074574	BDV34DRAFT_184188	aminotransferase	1	1	1	1	1	1	1	1	1	1	1	1	1	1	1	1	1	1	1	1	0	0
ML734936	1074756	1076797	BDV34DRAFT_208268	unspecified product	1	1	1	1	1	1	1	1	1	1	1	1	1	1	1	1	1	1	1	1	0	0
ML734936	1077647	1078008	BDV34DRAFT_218920	unspecified product	1	1	1	1	1	1	1	1	1	1	1	1	1	1	1	1	1	1	1	1	0	0
ML734936	1080268	1081227	BDV34DRAFT_231910	putative peptidase domain-containing protein	1	1	1	1	1	1	1	1	1	1	1	1	1	1	1	1	1	1	1	1	0	0
ML734936	1082153	1083788	BDV34DRAFT_231911	ZIP zinc transporter-domain-containing protein	1	1	1	1	1	1	1	1	1	1	1	1	1	1	1	1	1	1	1	1	0	0
ML734936	1084154	1086330	BDV34DRAFT_208272	acyl-CoA N-acyltransferase	1	1	1	1	1	1	1	1	1	1	1	1	1	1	1	1	1	1	1	1	0	0
ML734936	1086853	1088829	BDV34DRAFT_208274	L-ornithine N(5)-oxygenase [Source:UniProtKB/TrEMBL%3BAcc:A0A5N6E6Z2]	1	1	1	1	1	1	1	1	1	1	1	1	1	1	1	1	1	1	1	1	0	0
ML734936	1090654	1092903	BDV34DRAFT_208275	DUF547 domain-containing protein [Source:UniProtKB/TrEMBL%3BAcc:A0A5N6E6R7]	1	1	1	1	1	1	1	1	1	1	1	1	1	1	1	1	1	1	1	1	0	0
ML734936	1094171	1095211	BDV34DRAFT_208276	Alpha/Beta hydrolase protein	1	1	1	1	1	1	1	1	1	1	1	1	1	1	1	1	1	1	1	1	0	0
ML734936	1095888	1096666	BDV34DRAFT_218928	Protein kinase domain-containing protein [Source:UniProtKB/TrEMBL%3BAcc:A0A5N6E4Q5]	1	1	1	1	1	1	1	1	1	1	1	1	1	1	1	1	1	1	1	1	0	0
ML734936	1096844	1097941	BDV34DRAFT_184202	Secreted protein [Source:UniProtKB/TrEMBL%3BAcc:A0A5N6E5M5]	1	1	1	1	1	1	1	1	1	1	1	1	1	1	1	1	1	1	1	1	0	0
ML734936	1098351	1099042	BDV34DRAFT_184207	Secreted protein [Source:UniProtKB/TrEMBL%3BAcc:A0A5N6E5A2]	1	1	1	1	1	1	1	1	1	1	1	1	1	1	1	1	1	1	1	1	0	0
ML734936	1099812	1103585	BDV34DRAFT_208278	Zn(2)-C6 fungal-type domain-containing protein [Source:UniProtKB/TrEMBL%3BAcc:A0A5N6E5G3]	1	1	1	1	1	1	1	1	1	1	1	1	1	1	1	1	1	1	1	1	0	0
ML734936	1105114	1105717	BDV34DRAFT_218932	PLAC8 family-domain-containing protein	1	1	1	1	1	1	1	1	1	1	1	1	1	1	1	1	1	1	1	1	0	0
ML734936	1105883	1107956	BDV34DRAFT_218933	male sterility protein-domain-containing protein	1	1	1	1	1	1	1	1	1	1	1	1	1	1	1	1	1	1	1	1	0	0
ML734936	1108669	1110213	BDV34DRAFT_231912	major facilitator superfamily domain-containing protein	1	1	1	1	1	1	1	1	1	1	1	1	1	1	1	1	1	1	1	1	0	0
ML734936	1110730	1111632	BDV34DRAFT_218935	Alpha/Beta hydrolase protein	1	1	1	1	1	1	1	1	1	1	1	1	1	1	1	1	1	1	1	1	0	0
ML734936	1111880	1113932	BDV34DRAFT_231915	fungal-specific transcription factor domain-containing protein	1	1	1	1	1	1	1	1	1	1	1	1	1	1	1	1	1	1	1	1	0	0
ML734936	1114424	1118471	BDV34DRAFT_231917	Hydantoinase B/oxoprolinase-domain-containing protein	1	1	1	1	1	1	1	1	1	1	1	1	1	1	1	1	1	1	1	1	0	0
ML734936	1118597	1123113	BDV34DRAFT_184213	WD40-repeat-containing domain protein	1	1	1	1	1	1	1	1	1	1	1	1	1	1	1	1	1	1	1	1	0	0
ML734936	1123179	1126717	BDV34DRAFT_184214	LEA domain protein [Source:UniProtKB/TrEMBL%3BAcc:A0A5N6E5N6]	1	1	1	1	1	1	1	1	1	1	1	1	1	1	1	1	1	1	1	1	0	0
ML734936	1132145	1133329	BDV34DRAFT_208286	Zn(2)-C6 fungal-type domain-containing protein [Source:UniProtKB/TrEMBL%3BAcc:A0A5N6E5B2]	1	1	1	1	1	1	1	1	1	1	1	1	1	1	1	1	1	1	1	1	0	0
ML734936	1137000	1143552	BDV34DRAFT_218941	beta-ketoacyl synthase	1	1	1	1	1	1	1	1	1	1	1	1	1	1	1	1	1	1	1	1	0	0
ML734936	1143880	1146129	BDV34DRAFT_5680	general substrate transporter	1	1	1	1	1	1	1	1	1	1	1	1	1	1	1	1	1	1	1	1	0	0
ML734936	1148355	1153984	BDV34DRAFT_231920	major facilitator superfamily domain-containing protein	1	1	1	1	1	1	1	1	1	1	1	1	1	1	1	1	1	1	1	1	0	0
ML734936	1154606	1155885	BDV34DRAFT_231923	F-box domain-containing protein [Source:UniProtKB/TrEMBL%3BAcc:A0A5N6E4T7]	1	1	1	1	1	1	1	1	1	1	1	1	1	1	1	1	1	1	1	1	0	0
ML734936	1156139	1158059	BDV34DRAFT_231927	NAD(P)-binding protein [Source:UniProtKB/TrEMBL%3BAcc:A0A5N6E712]	1	1	1	1	1	1	1	1	1	1	1	1	1	1	1	1	1	1	1	1	0	0
ML734936	1157967	1159947	BDV34DRAFT_5702	major facilitator superfamily domain-containing protein	1	1	1	1	1	1	1	1	1	1	1	1	1	1	1	1	1	1	1	1	0	0
ML734936	1160234	1163113	BDV34DRAFT_231937	unspecified product	1	1	1	1	1	1	1	1	1	1	1	1	1	1	1	1	1	1	1	1	0	0
ML734936	1164905	1166973	BDV34DRAFT_218951	GMC oxidoreductase [Source:UniProtKB/TrEMBL%3BAcc:A0A5N6E4S2]	1	1	1	1	1	1	1	1	1	1	1	1	1	1	1	1	1	1	1	1	0	0
ML734936	1167864	1169833	BDV34DRAFT_218952	Glycosyltransferase family 4 protein [Source:UniProtKB/TrEMBL%3BAcc:A0A5N6E5P6]	1	1	1	1	1	1	1	1	1	1	1	1	1	1	1	1	1	1	1	1	0	0
ML734936	1169888	1172006	BDV34DRAFT_208297	UDP-glucose/GDP-mannose dehydrogenase family%2C central domain-containing protein	1	1	1	1	1	1	1	1	1	1	1	1	1	1	1	1	1	1	1	1	0	0
ML734936	1172072	1173537	BDV34DRAFT_184231	glutathione S-transferase	1	1	1	1	1	1	1	1	1	1	1	1	1	1	1	1	1	1	1	1	0	0
ML734936	1173770	1174577	BDV34DRAFT_184234	NADH dehydrogenase [ubiquinone] 1 beta subcomplex subunit 4 [Source:UniProtKB/TrEMBL%3BAcc:A0A5N6E803]	1	1	1	1	1	1	1	1	1	1	1	1	1	1	1	1	1	1	1	1	0	0
ML734936	1174633	1175694	BDV34DRAFT_184235	Sin3 associated polypeptide p18-domain-containing protein	1	1	1	1	1	1	1	1	1	1	1	1	1	1	1	1	1	1	1	1	0	0
ML734936	1175818	1177155	BDV34DRAFT_184238	Pre-mRNA-splicing factor 18 [Source:UniProtKB/TrEMBL%3BAcc:A0A5N6E4U5]	1	1	1	1	1	1	1	1	1	1	1	1	1	1	1	1	1	1	1	1	0	0
ML734936	1177156	1179592	BDV34DRAFT_184239	Oxidative stress-induced growth inhibitor 2 [Source:UniProtKB/TrEMBL%3BAcc:A0A5N6E723]	1	1	1	1	1	1	1	1	1	1	1	1	1	1	1	1	1	1	1	1	0	0
ML734936	1179748	1180968	BDV34DRAFT_184242	P-loop containing nucleoside triphosphate hydrolase protein	1	1	1	1	1	1	1	1	1	1	1	1	1	1	1	1	1	1	1	1	0	0
ML734936	1181331	1182282	BDV34DRAFT_5790	Similar to [Source:UniProtKB/TrEMBL%3BAcc:A0A5N6E620]	1	1	1	1	1	1	1	1	1	1	1	1	1	1	1	1	1	1	1	1	0	0
ML734936	1182282	1184135	BDV34DRAFT_5799	Phosphatidylinositol N-acetylglucosaminyltransferase [Source:UniProtKB/TrEMBL%3BAcc:A0A5N6E4T2]	1	1	1	1	1	1	1	1	1	1	1	1	1	1	1	1	1	1	1	1	0	0
ML734936	1184314	1187023	BDV34DRAFT_184246	P-loop containing nucleoside triphosphate hydrolase protein	1	1	1	1	1	1	1	1	1	1	1	1	1	1	1	1	1	1	1	1	0	0
ML734936	1187984	1189492	BDV34DRAFT_231942	DUF1593 domain-containing protein [Source:UniProtKB/TrEMBL%3BAcc:A0A5N6E5D2]	1	1	1	1	1	1	1	1	1	1	1	1	1	1	1	1	1	1	1	1	0	0
ML734936	1190133	1193032	BDV34DRAFT_208307	general substrate transporter	1	1	1	1	1	1	1	1	1	1	1	1	1	1	1	1	1	1	1	1	0	0
ML734936	1199966	1200653	BDV34DRAFT_208309	Secreted protein [Source:UniProtKB/TrEMBL%3BAcc:A0A5N6E813]	1	1	1	1	1	1	1	1	1	1	1	1	1	1	1	1	1	1	1	1	0	0
ML734936	1201634	1202774	BDV34DRAFT_218966	chaperonin 10-like protein	1	1	1	1	1	1	1	1	1	1	1	1	1	1	1	1	1	1	1	1	0	0
ML734936	1204934	1209355	BDV34DRAFT_231945	SET domain-containing protein [Source:UniProtKB/TrEMBL%3BAcc:A0A5N6E4V5]	1	1	1	1	1	1	1	1	1	1	1	1	1	1	1	1	1	1	1	1	0	0
ML734936	1211019	1214002	BDV34DRAFT_184251	putative exo-1%2C4-beta-xylosidase xlnD	1	1	1	1	1	1	1	1	1	1	1	1	1	1	1	1	1	1	1	1	0	0
ML734936	1214145	1218029	BDV34DRAFT_208314	P-loop containing nucleoside triphosphate hydrolase protein	1	1	1	1	1	1	1	1	1	1	1	1	1	1	1	1	1	1	1	1	0	0
ML734936	1219359	1220775	BDV34DRAFT_208315	DUF676 domain-containing protein [Source:UniProtKB/TrEMBL%3BAcc:A0A5N6E631]	1	1	1	1	1	1	1	1	1	1	1	1	1	1	1	1	1	1	1	1	0	0
ML734936	1223367	1224938	BDV34DRAFT_184256	Zn(2)-C6 fungal-type domain-containing protein [Source:UniProtKB/TrEMBL%3BAcc:A0A5N6E4U1]	1	1	1	1	1	1	1	1	1	1	1	1	1	1	1	1	1	1	1	1	0	0
ML734936	1226400	1228319	BDV34DRAFT_218973	major facilitator superfamily domain-containing protein	1	1	1	1	1	1	1	1	1	1	1	1	1	1	1	1	1	1	1	1	0	0
ML734936	1228993	1230356	BDV34DRAFT_231948	Phophatidylserine decarboxylase-domain-containing protein	1	1	1	1	1	1	1	1	1	1	1	1	1	1	1	1	1	1	1	1	0	0
ML734936	1230892	1231692	BDV34DRAFT_218975	AMP-binding domain-containing protein [Source:UniProtKB/TrEMBL%3BAcc:A0A5N6E5K9]	1	1	1	1	1	1	1	1	1	1	1	1	1	1	1	1	1	1	1	1	0	0
ML734937	1252	1715	BDV34DRAFT_218976	SnoaL-like domain-containing protein [Source:UniProtKB/TrEMBL%3BAcc:A0A5N6E2L4]	0	0	0	0	1	1	1	1	1	1	1	1	1	1	0	1	1	1	1	1	0.0952381	0.00969697
ML734937	2443	3893	BDV34DRAFT_184259	Zn(2)-C6 fungal-type domain-containing protein [Source:UniProtKB/TrEMBL%3BAcc:A0A5N6E4S7]	0	0	0	0	1	1	1	1	1	1	1	1	1	1	0	1	1	1	1	1	0.0952381	0.00969697
ML734937	4432	5445	BDV34DRAFT_218978	PKS_ER domain-containing protein [Source:UniProtKB/TrEMBL%3BAcc:A0A5N6E4G9]	0	0	0	0	1	1	1	1	1	1	1	1	1	1	0	1	1	1	1	1	0.0952381	0.00969697
ML734937	10622	11095	BDV34DRAFT_233813	Glutamine amidotransferase type-2 domain-containing protein [Source:UniProtKB/TrEMBL%3BAcc:A0A5N6E3P4]	1	1	1	1	1	1	1	1	1	1	1	1	1	1	0	1	1	1	2	1	0.05	0
ML734937	13454	14029	BDV34DRAFT_218980	unspecified product	1	0	1	1	0	1	1	1	1	1	1	1	1	1	0	1	1	1	2	1	0.107143	0
ML734937	15864	16937	BDV34DRAFT_208322	unspecified product	1	1	1	1	1	1	1	1	1	1	1	1	1	1	0	1	1	1	1	1	0	0
ML734937	18591	18974	BDV34DRAFT_218981	Phosphoglycerate mutase family protein [Source:UniProtKB/TrEMBL%3BAcc:A0A5N6E2V9]	1	1	1	1	1	1	1	1	1	1	1	1	1	1	1	1	1	1	1	1	0	0
ML734937	19992	20459	BDV34DRAFT_218982	Mss4-like protein	1	1	1	1	1	1	1	1	1	1	1	1	1	1	1	1	1	1	1	1	0	0
ML734937	22067	23915	BDV34DRAFT_184261	Helo_like_N domain-containing protein [Source:UniProtKB/TrEMBL%3BAcc:A0A5N6E5P8]	1	1	1	1	1	1	1	1	1	1	1	1	1	1	1	1	1	1	1	1	0	0
ML734937	26297	28253	BDV34DRAFT_184263	Integral membrane protein [Source:UniProtKB/TrEMBL%3BAcc:A0A5N6E2M6]	1	1	1	1	1	1	1	1	1	1	1	1	1	1	1	1	1	1	1	1	0	0
ML734937	29914	32062	BDV34DRAFT_208324	Alpha/Beta hydrolase protein	1	1	1	1	1	1	1	1	1	1	1	1	1	1	1	1	1	1	1	1	0	0
ML734937	32806	34680	BDV34DRAFT_208325	major facilitator superfamily domain-containing protein	1	1	1	1	1	1	1	1	1	1	1	1	1	1	1	1	1	1	1	1	0	0
ML734937	35312	38044	BDV34DRAFT_208326	Adenine deaminase [Source:UniProtKB/TrEMBL%3BAcc:A0A5N6E4I1]	1	1	1	1	1	1	1	1	1	1	1	1	1	1	1	1	1	1	1	1	0	0
ML734937	38636	40243	BDV34DRAFT_218989	permease for cytosine/purines%2C uracil%2C thiamine%2C allantoin-domain-containing protein	1	1	1	1	1	1	1	1	1	1	1	1	1	1	1	1	1	1	1	1	0	0
ML734937	40627	41894	BDV34DRAFT_184269	Nucleoside-diphosphate kinase [Source:UniProtKB/TrEMBL%3BAcc:A0A5N6E2N2]	1	1	1	1	1	1	1	1	1	1	1	1	1	1	1	1	1	1	1	1	0	0
ML734937	43381	45203	BDV34DRAFT_208329	Cupredoxin	1	1	1	1	1	1	1	1	1	1	1	1	1	1	1	1	1	1	1	1	0	0
ML734937	45243	47640	BDV34DRAFT_184277	glycoside hydrolase superfamily	1	1	1	1	1	1	1	1	1	1	1	1	1	1	1	1	1	1	1	1	0	0
ML734937	49208	50831	BDV34DRAFT_218993	CRAL-TRIO domain-containing protein	1	1	1	1	1	1	1	1	1	1	1	1	1	1	1	1	1	1	1	1	0	0
ML734937	51819	52832	BDV34DRAFT_208332	NAD dependent epimerase/dehydratase [Source:UniProtKB/TrEMBL%3BAcc:A0A5N6E5Q5]	1	1	1	1	1	1	1	1	1	1	1	1	1	1	1	1	1	1	1	1	0	0
ML734937	53534	57456	BDV34DRAFT_208333	P-loop containing nucleoside triphosphate hydrolase protein	1	1	1	1	1	1	1	1	1	1	1	1	1	1	1	1	1	1	1	1	0	0
ML734937	57745	58948	BDV34DRAFT_184279	MARVEL domain-containing protein [Source:UniProtKB/TrEMBL%3BAcc:A0A5N6E2N3]	1	1	1	1	1	1	1	1	1	1	1	1	0	1	1	1	1	1	1	1	0	0
ML734937	60030	61455	BDV34DRAFT_61433	glycosyl hydrolase family 61-domain-containing protein	1	1	1	1	1	1	1	1	1	1	1	1	1	1	1	1	1	1	1	1	0	0
ML734937	62002	63298	BDV34DRAFT_184290	NADP-dependent oxidoreductase domain-containing protein	1	1	1	1	1	1	1	1	1	1	1	1	1	1	1	1	1	1	1	1	0	0
ML734937	63519	64684	BDV34DRAFT_218999	BZIP domain-containing protein [Source:UniProtKB/TrEMBL%3BAcc:A0A5N6E3R0]	1	1	1	1	1	1	1	1	1	1	1	1	1	1	1	1	1	1	1	1	0	0
ML734937	65310	66242	BDV34DRAFT_208336	Alpha/Beta hydrolase protein	1	1	1	1	1	1	1	1	1	1	1	1	1	1	1	1	1	1	1	1	0	0
ML734937	67158	69190	BDV34DRAFT_219001	FAD/NAD(P)-binding domain-containing protein [Source:UniProtKB/TrEMBL%3BAcc:A0A5N6E3I6]	1	1	1	1	1	1	1	1	1	1	1	1	1	1	1	1	1	1	1	1	0	0
ML734937	69511	71497	BDV34DRAFT_184291	general substrate transporter	1	1	1	1	1	1	1	1	1	1	1	1	1	1	1	1	1	1	1	1	0	0
ML734937	71675	72223	BDV34DRAFT_208339	Peroxisomal membrane protein 2 [Source:UniProtKB/TrEMBL%3BAcc:A0A5N6E365]	1	1	1	1	1	1	1	1	1	1	1	1	0	1	1	1	1	1	1	1	0	0
ML734937	72724	74211	BDV34DRAFT_219004	DUF1593 domain-containing protein [Source:UniProtKB/TrEMBL%3BAcc:A0A5N6E5R5]	1	1	1	1	1	1	1	1	1	1	1	1	1	1	1	1	1	1	1	1	0	0
ML734937	74638	75903	BDV34DRAFT_233821	ketopantoate reductase PanE/ApbA C terminal-domain-containing protein	1	1	1	1	1	1	1	1	1	1	1	1	1	1	1	1	1	1	1	1	0	0
ML734937	75851	76559	BDV34DRAFT_61494	Cyanovirin-N	1	1	1	1	1	1	1	1	1	1	1	1	1	1	1	1	1	1	1	1	0	0
ML734937	78303	79673	BDV34DRAFT_61505	fatty acid hydroxylase superfamily-domain-containing protein	1	1	1	1	1	1	1	1	1	1	1	1	1	1	1	1	1	1	1	1	0	0
ML734937	79964	80656	BDV34DRAFT_219008	Doublecortin domain-containing protein [Source:UniProtKB/TrEMBL%3BAcc:A0A5N6E4J9]	1	1	1	1	1	1	1	1	1	1	1	1	1	1	1	1	1	1	1	1	0	0
ML734937	80808	83012	BDV34DRAFT_208343	major facilitator superfamily domain-containing protein	1	1	1	1	1	1	1	1	1	1	1	1	1	1	1	1	1	1	1	1	0	0
ML734937	83460	84233	BDV34DRAFT_219010	DHBP synthase RibB-like alpha/beta domain-containing protein	1	1	1	1	1	1	1	1	1	1	1	1	1	1	1	1	1	1	1	1	0	0
ML734937	85134	86189	BDV34DRAFT_233825	Alpha/Beta hydrolase protein	1	0	1	1	1	1	1	1	1	1	1	1	1	1	1	1	1	1	1	1	0	0
ML734937	90292	92074	BDV34DRAFT_219012	Carboxylesterase	1	1	1	1	1	1	1	1	1	1	1	1	1	1	1	1	1	1	1	1	0	0
ML734937	93705	94159	BDV34DRAFT_219013	Beta/gamma crystallin 'Greek key' domain-containing protein [Source:UniProtKB/TrEMBL%3BAcc:A0A5N6E374]	1	1	1	1	1	1	1	1	1	1	1	1	1	1	1	1	1	1	2	1	0	0
ML734937	97023	98312	BDV34DRAFT_184300	UDP-N-acetylmuramate dehydrogenase [Source:UniProtKB/TrEMBL%3BAcc:A0A5N6E5S5]	1	1	1	1	1	1	1	1	1	1	1	1	1	1	1	1	1	1	1	1	0	0
ML734937	101326	101846	BDV34DRAFT_219015	Secreted protein [Source:UniProtKB/TrEMBL%3BAcc:A0A5N6E2Q4]	1	1	1	1	1	1	1	1	1	1	1	1	1	1	1	1	1	1	1	1	0	0
ML734937	102102	103586	BDV34DRAFT_184302	unspecified product	1	1	1	1	1	1	1	1	1	1	1	1	1	1	1	1	1	1	1	1	0	0
ML734937	103799	104937	BDV34DRAFT_208349	Short-chain dehydrogenase [Source:UniProtKB/TrEMBL%3BAcc:A0A5N6E4W2]	1	1	1	1	1	1	1	1	1	1	1	1	1	1	1	1	1	1	1	1	0	0
ML734937	106591	109850	BDV34DRAFT_61570	Histidine kinase domain-containing protein [Source:UniProtKB/TrEMBL%3BAcc:A0A5N6E4L0]	1	1	1	1	1	1	1	1	1	1	1	1	1	1	1	1	1	1	1	1	0	0
ML734937	111095	111694	BDV34DRAFT_219019	GPI anchored cell wall protein [Source:UniProtKB/TrEMBL%3BAcc:A0A5N6E3S4]	1	1	1	1	1	1	1	1	1	1	1	1	1	1	1	1	1	1	1	1	0	0
ML734937	112995	114568	BDV34DRAFT_61613	F-box domain-containing protein [Source:UniProtKB/TrEMBL%3BAcc:A0A5N6E2R0]	1	1	1	1	1	1	1	1	1	1	1	1	1	1	1	1	1	1	1	1	0	0
ML734937	115720	116847	BDV34DRAFT_184319	Bgt- [Source:UniProtKB/TrEMBL%3BAcc:A0A5N6E3K5]	1	1	1	1	1	1	1	1	1	1	1	1	1	1	1	1	1	1	1	1	0	0
ML734937	117056	117475	BDV34DRAFT_219022	RmlC-like cupin	1	1	1	1	1	1	1	1	1	1	1	1	1	1	1	1	1	1	1	1	0	0
ML734937	117886	119641	BDV34DRAFT_233828	pyridoxal phosphate-dependent transferase	1	1	1	1	1	1	1	1	1	1	1	1	1	1	1	1	1	1	1	1	0	0
ML734937	120919	121872	BDV34DRAFT_208353	major facilitator superfamily domain-containing protein	1	1	1	1	1	1	1	1	1	1	1	1	1	1	1	1	1	1	1	1	0	0
ML734937	121757	124236	BDV34DRAFT_61646	Zn(2)-C6 fungal-type domain-containing protein [Source:UniProtKB/TrEMBL%3BAcc:A0A5N6E2R3]	1	1	1	1	1	1	1	1	1	1	1	1	1	1	1	1	1	1	1	1	0	0
ML734937	124263	126824	BDV34DRAFT_61668	nucleotide-diphospho-sugar transferase	1	1	1	1	1	1	1	1	1	1	1	1	1	1	1	1	1	1	1	1	0	0
ML734937	128029	131093	BDV34DRAFT_184326	Zn(2)-C6 fungal-type domain-containing protein [Source:UniProtKB/TrEMBL%3BAcc:A0A5N6E4X1]	1	1	1	1	1	1	1	1	1	1	1	1	1	1	1	1	1	1	1	1	0	0
ML734937	132058	133452	BDV34DRAFT_233832	Rieske [2Fe-2S] iron-sulfur domain-containing protein	1	1	1	1	1	1	1	1	1	1	1	1	1	1	1	1	1	1	1	1	0	0
ML734937	134127	135979	BDV34DRAFT_219028	amino acid permease-domain-containing protein	1	1	1	1	1	1	1	1	1	1	1	1	1	1	1	1	1	1	1	1	0	0
ML734937	138251	140845	BDV34DRAFT_208359	Zn(2)-C6 fungal-type domain-containing protein [Source:UniProtKB/TrEMBL%3BAcc:A0A5N6E2S0]	1	1	1	1	1	1	1	1	1	1	1	1	1	1	1	1	1	1	1	1	0	0
ML734937	141012	142754	BDV34DRAFT_61723	FAD dependent oxidoreductase	1	1	1	1	1	1	1	1	1	1	1	1	1	1	1	1	1	1	1	1	0	0
ML734937	143250	145184	BDV34DRAFT_233843	MFS general substrate transporter	1	1	1	1	0	0	0	0	0	1	1	1	1	1	1	1	1	1	1	1	0.0952381	0.193939
ML734937	145781	147440	BDV34DRAFT_233845	amidohydrolase family protein	1	1	1	1	0	0	0	0	0	1	1	1	1	1	1	1	1	1	1	1	0.0952381	0.193939
ML734937	148179	148913	BDV34DRAFT_219034	Hemerythrin domain-containing protein [Source:UniProtKB/TrEMBL%3BAcc:A0A5N6E5U1]	1	1	1	1	0	0	0	0	0	1	1	1	1	1	1	1	1	1	1	1	0.0952381	0.193939
ML734937	149410	150212	BDV34DRAFT_208363	protoplast secreted protein 2 precursor	1	1	1	1	0	0	0	0	0	1	1	1	1	1	1	1	1	1	1	1	0.0952381	0.193939
ML734937	150553	153380	BDV34DRAFT_61761	Zn(2)-C6 fungal-type domain-containing protein [Source:UniProtKB/TrEMBL%3BAcc:A0A5N6E2S5]	1	1	1	1	0	0	0	0	0	1	1	1	1	1	1	1	1	1	1	1	0.0952381	0.193939
ML734937	153381	154893	BDV34DRAFT_61762	transferase	1	1	1	1	0	0	0	0	0	1	1	1	1	1	1	1	1	1	1	1	0.0952381	0.193939
ML734937	156349	157513	BDV34DRAFT_61776	BTB domain-containing protein [Source:UniProtKB/TrEMBL%3BAcc:A0A5N6E4M9]	0	0	1	1	1	1	1	1	1	1	1	1	0	1	1	0	0	0	0	0	0.491071	0.300866
ML734937	158368	159433	BDV34DRAFT_61777	Clr2_transil domain-containing protein [Source:UniProtKB/TrEMBL%3BAcc:A0A5N6E3U3]	0	0	0	0	1	1	1	1	1	0	1	1	0	0	0	0	0	0	0	0	0.164835	0.335664
ML734937	160559	162339	BDV34DRAFT_233850	amino acid/polyamine transporter I	1	1	1	1	1	1	1	1	1	1	1	1	1	1	1	1	1	1	1	1	0	0
ML734937	163952	164695	BDV34DRAFT_184351	Carbohydrate-binding module family 13 protein [Source:UniProtKB/TrEMBL%3BAcc:A0A5N6E3M3]	1	1	1	1	1	1	1	1	1	1	1	1	1	1	1	1	1	1	1	1	0	0
ML734937	164676	165778	BDV34DRAFT_61790	GST N-terminal domain-containing protein [Source:UniProtKB/TrEMBL%3BAcc:A0A5N6E316]	1	1	1	1	1	1	1	1	1	1	1	1	1	1	1	1	1	1	1	1	0	0
ML734937	166353	167607	BDV34DRAFT_219043	FMN-dependent dehydrogenase	1	1	1	1	1	1	1	1	1	1	1	1	1	1	1	1	1	1	1	1	0	0
ML734937	167895	169858	BDV34DRAFT_184357	USP domain-containing protein [Source:UniProtKB/TrEMBL%3BAcc:A0A5N6E5V1]	1	1	1	1	1	1	1	1	1	1	1	1	1	1	1	1	1	1	1	1	0	0
ML734937	170029	171258	BDV34DRAFT_184358	ketopantoate reductase PanE/ApbA C terminal-domain-containing protein	1	1	1	1	1	1	1	1	1	1	1	1	1	1	1	1	1	1	1	1	0	0
ML734937	171935	172499	BDV34DRAFT_208372	Endoribonuclease L-PSP/chorismate mutase-like protein	1	1	1	1	1	1	1	1	1	1	1	1	1	1	1	1	1	1	1	1	0	0
ML734937	173476	174603	BDV34DRAFT_184359	kinase-like domain-containing protein	1	1	1	1	1	1	1	1	1	1	1	1	1	1	1	1	1	1	1	1	0	0
ML734937	174847	175686	BDV34DRAFT_61822	Voltage-gated hydrogen channel 1 [Source:UniProtKB/TrEMBL%3BAcc:A0A5N6E4N8]	1	1	1	1	1	1	1	1	1	1	1	1	1	1	1	1	1	1	1	1	0	0
ML734937	175753	177534	BDV34DRAFT_208375	Similar to [Source:UniProtKB/TrEMBL%3BAcc:A0A5N6E3V4]	1	1	1	1	1	1	1	1	1	1	1	1	1	1	1	1	1	1	1	1	0	0
ML734937	178525	180254	BDV34DRAFT_233853	Glutathione synthetase [Source:UniProtKB/TrEMBL%3BAcc:A0A5N6E2U0]	1	1	1	1	1	1	1	1	1	1	1	1	1	1	1	1	1	1	1	1	0	0
ML734937	180255	182502	BDV34DRAFT_61841	TAP-like protein-domain-containing protein	1	1	1	1	1	1	1	1	1	1	1	1	1	1	1	1	1	1	1	1	0	0
ML734937	183397	185930	BDV34DRAFT_208378	glycosyl hydrolase	1	1	1	1	1	1	1	1	1	1	1	1	1	1	1	1	1	1	1	1	0	0
ML734937	189637	190772	BDV34DRAFT_184373	Extracellular proline-serine rich protein [Source:UniProtKB/TrEMBL%3BAcc:A0A5N6E3B0]	1	1	1	1	1	1	1	1	1	1	1	1	1	1	1	1	1	1	1	1	0	0
ML734937	193224	194007	BDV34DRAFT_219055	Nitroreductase-like protein	1	1	1	1	1	1	1	1	1	1	1	1	1	1	1	1	1	1	1	1	0	0
ML734937	195548	196345	BDV34DRAFT_233856	Short-chain dehydrogenases/reductase [Source:UniProtKB/TrEMBL%3BAcc:A0A5N6E2U3]	1	1	1	1	1	1	1	1	1	1	1	1	1	1	1	1	1	1	1	1	0	0
ML734937	196574	197453	BDV34DRAFT_184377	Transmembrane protein [Source:UniProtKB/TrEMBL%3BAcc:A0A5N6E2U4]	1	1	1	1	1	1	1	1	1	1	1	1	1	1	1	1	1	1	1	1	0	0
ML734937	197672	198556	BDV34DRAFT_184378	Transmembrane transport [Source:UniProtKB/TrEMBL%3BAcc:A0A5N6E501]	1	1	1	1	1	1	1	1	1	1	1	1	1	1	1	1	1	1	1	1	0	0
ML734937	198754	199583	BDV34DRAFT_219059	NUDIX hydrolase domain-like protein	1	1	1	1	1	1	1	1	1	1	1	1	1	1	1	1	1	1	1	1	0	0
ML734937	200177	201206	BDV34DRAFT_184380	Deoxyribose-phosphate aldolase [Source:UniProtKB/TrEMBL%3BAcc:A0A5N6E3W4]	1	1	1	1	1	1	1	1	1	1	1	1	1	1	1	1	1	1	1	1	0	0
ML734937	201313	203960	BDV34DRAFT_219061	fungal-specific transcription factor domain-containing protein	1	1	1	1	1	1	1	1	1	1	1	1	1	1	1	1	1	1	1	1	0	0
ML734937	204865	206596	BDV34DRAFT_233858	polygalacturonase	1	1	1	1	1	1	1	1	1	1	1	1	1	1	1	1	1	1	1	1	0	0
ML734937	207866	209973	BDV34DRAFT_233859	copper amine oxidase	1	1	1	1	1	1	1	1	1	1	1	1	1	1	1	1	1	1	1	1	0	0
ML734937	210684	212163	BDV34DRAFT_233861	beta-lactamase family protein	1	1	1	1	1	1	1	1	1	1	1	1	1	1	1	1	1	1	1	1	0	0
ML734937	212415	214494	BDV34DRAFT_233863	choline transporter	1	1	1	1	1	1	1	1	1	1	1	1	1	1	1	1	1	1	1	1	0	0
ML734937	215111	216252	BDV34DRAFT_233864	Phytanoyl-CoA dioxygenase [Source:UniProtKB/TrEMBL%3BAcc:A0A5N6E2V3]	1	1	1	1	1	1	1	1	1	1	1	1	1	1	1	1	1	1	1	1	0	0
ML734937	216800	218037	BDV34DRAFT_233866	Short chain dehydrogenase [Source:UniProtKB/TrEMBL%3BAcc:A0A5N6E2V2]	1	1	1	1	1	1	0	1	1	1	1	1	1	1	1	1	1	1	1	1	0	0
ML734937	218417	220318	BDV34DRAFT_208390	fungal-specific transcription factor domain-containing protein	1	1	1	1	1	1	1	1	1	1	1	1	1	1	1	1	1	1	1	1	0	0
ML734937	221681	223263	BDV34DRAFT_61987	Zn(2)-C6 fungal-type domain-containing protein [Source:UniProtKB/TrEMBL%3BAcc:A0A5N6E4Q8]	1	1	1	1	1	1	1	1	1	1	1	1	1	1	1	1	1	1	1	1	0	0
ML734937	223449	225564	BDV34DRAFT_233871	cytochrome P450 monooxygenase	1	1	1	1	1	1	1	1	1	1	1	1	1	1	1	1	1	1	1	1	0	0
ML734937	226571	227028	BDV34DRAFT_219071	YtpI-like protein [Source:UniProtKB/TrEMBL%3BAcc:A0A5N6E2V5]	1	1	1	1	1	1	1	1	1	1	1	1	1	1	1	1	1	1	1	1	0	0
ML734937	227178	228726	BDV34DRAFT_184388	peptidase family S58-domain-containing protein	0	1	1	1	0	1	1	1	1	1	1	1	1	1	1	1	1	1	1	1	0.0198413	0.040404
ML734937	229192	231224	BDV34DRAFT_208394	RTA1 like protein-domain-containing protein	1	1	1	1	1	1	1	1	1	1	1	1	1	1	1	1	1	1	1	1	0	0
ML734937	232314	233307	BDV34DRAFT_208395	RTA1 like protein-domain-containing protein	1	1	1	1	1	1	1	1	1	1	1	1	1	1	1	1	1	1	1	1	0	0
ML734937	233928	235701	BDV34DRAFT_219076	heterokaryon incompatibility protein-domain-containing protein	1	1	1	1	1	1	1	1	1	1	1	1	1	1	1	1	1	1	1	1	0	0
ML734937	237205	239361	BDV34DRAFT_233873	copper amine oxidase	1	1	1	1	1	1	1	1	1	1	1	1	1	1	1	1	1	1	1	1	0	0
ML734937	239896	240833	BDV34DRAFT_219078	Single-stranded DNA-binding protein [Source:UniProtKB/TrEMBL%3BAcc:A0A5N6E2V8]	1	1	1	1	1	1	1	1	1	1	1	1	1	1	1	1	1	1	1	1	0	0
ML734937	241178	243209	BDV34DRAFT_233875	POT family-domain-containing protein	1	1	1	1	1	1	1	1	1	1	1	1	1	1	1	1	1	1	1	1	0	0
ML734937	244081	245843	BDV34DRAFT_208398	FAD_binding_3 domain-containing protein [Source:UniProtKB/TrEMBL%3BAcc:A0A5N6E4R6]	1	1	1	1	1	1	1	1	1	1	1	1	1	1	1	1	1	1	1	1	0	0
ML734937	246321	249370	BDV34DRAFT_219080	OPT superfamily oligopeptide transporter	1	1	1	1	1	1	1	1	1	1	1	1	1	1	1	1	1	1	1	1	0	0
ML734937	251712	252180	BDV34DRAFT_219081	Endoribonuclease L-PSP/chorismate mutase-like protein	1	1	1	1	1	1	1	1	1	1	1	1	1	1	1	1	1	1	1	1	0	0
ML734937	253031	254333	BDV34DRAFT_184399	hem-containing dehydratase protein	1	1	1	1	1	1	1	1	1	1	1	1	1	1	1	1	1	1	1	1	0	0
ML734937	254964	256424	BDV34DRAFT_208401	Endo-polygalacturonase [Source:UniProtKB/TrEMBL%3BAcc:A0A5N6E358]	1	1	1	1	1	1	1	1	1	1	1	1	1	1	1	1	1	1	1	1	0	0
ML734937	256818	261739	BDV34DRAFT_219084	SHR-BD domain-containing protein [Source:UniProtKB/TrEMBL%3BAcc:A0A5N6E3I3]	0	0	0	0	0	0	0	1	1	1	1	1	0	1	0	1	0	0	0	0	0	0
ML734937	261929	262296	BDV34DRAFT_219085	unspecified product	0	0	0	0	0	0	0	1	1	1	1	1	0	1	0	0	0	0	0	0	0.127551	0.0541126
ML734937	264882	268358	BDV34DRAFT_219087	CHAT domain-containing protein [Source:UniProtKB/TrEMBL%3BAcc:A0A5N6E2X3]	0	0	0	0	0	0	0	1	1	1	1	1	0	1	0	0	0	0	0	0	0.127551	0.0541126
ML734937	268781	269773	BDV34DRAFT_219088	Fucose-specific lectin [Source:UniProtKB/TrEMBL%3BAcc:A0A5N6E2X1]	0	0	0	0	0	0	0	1	1	1	1	1	0	1	0	0	0	0	0	0	0.127551	0.0541126
ML734937	269884	273909	BDV34DRAFT_233882	AAA domain-containing protein [Source:UniProtKB/TrEMBL%3BAcc:A0A5N6E530]	0	0	0	0	0	0	0	1	1	1	1	1	0	1	0	0	0	0	0	0	0.127551	0.0541126
ML734937	274545	277376	BDV34DRAFT_184404	fungal-specific transcription factor domain-containing protein	1	1	1	1	1	1	1	1	1	1	1	1	1	1	1	1	1	1	1	1	0	0
ML734937	277363	278937	BDV34DRAFT_233883	Six-hairpin glycosidase-like protein	1	1	1	1	1	1	1	1	1	1	1	1	1	1	1	1	1	1	1	1	0	0
ML734937	279411	281396	BDV34DRAFT_219092	major facilitator superfamily domain-containing protein	1	1	1	1	1	1	1	1	1	1	1	1	1	1	1	1	1	1	1	1	0	0
ML734937	281579	283147	BDV34DRAFT_184407	Alpha/Beta hydrolase protein	1	1	1	1	1	1	1	1	1	1	1	1	1	1	1	1	1	1	1	1	0	0
ML734937	283671	285032	BDV34DRAFT_233886	Endonuclease [Source:UniProtKB/TrEMBL%3BAcc:A0A5N6E367]	1	1	1	1	1	1	1	1	1	1	1	1	1	1	1	1	1	1	1	1	0	0
ML734937	285907	287172	BDV34DRAFT_219095	APH domain-containing protein [Source:UniProtKB/TrEMBL%3BAcc:A0A5N6E3J3]	1	1	1	1	1	1	1	1	0	1	1	1	1	1	1	1	1	1	1	1	0	0
ML734937	287822	289264	BDV34DRAFT_233888	beta-lactamase/transpeptidase-like protein	1	1	1	1	1	1	1	1	1	1	1	1	1	1	1	1	1	1	1	1	0	0
ML734937	289456	290795	BDV34DRAFT_219097	chondroitin AC/alginate lyase	1	1	1	1	1	1	1	1	1	1	1	1	1	1	1	1	1	1	1	1	0	0
ML734937	291679	293896	BDV34DRAFT_184413	transmembrane amino acid transporter protein-domain-containing protein	1	1	1	1	1	1	1	1	1	1	1	1	1	1	1	1	1	1	1	1	0	0
ML734937	296648	299043	BDV34DRAFT_219099	TRP domain-containing protein [Source:UniProtKB/TrEMBL%3BAcc:A0A5N6E540]	1	1	1	1	1	1	1	1	1	1	1	1	1	1	1	1	1	1	1	1	0	0
ML734937	299556	301729	BDV34DRAFT_233892	MFS domain-containing protein [Source:UniProtKB/TrEMBL%3BAcc:A0A5N6E4T3]	1	1	1	1	1	1	1	1	1	1	1	1	1	1	1	1	1	1	1	1	0	0
ML734937	304945	306422	BDV34DRAFT_233893	voltage-dependent anion channel	1	1	1	1	1	1	1	1	1	1	1	1	1	1	1	1	1	1	1	1	0	0
ML734937	306734	308017	BDV34DRAFT_184419	beta-lactamase-like protein	1	1	1	1	1	1	1	1	1	1	1	1	1	1	1	1	1	1	1	1	0	0
ML734937	309072	310317	BDV34DRAFT_62124	Acetoacetate decarboxylase [Source:UniProtKB/TrEMBL%3BAcc:A0A5N6E3T3]	1	1	1	1	1	1	1	1	1	1	1	1	1	1	1	1	1	1	1	1	0	0
ML734937	310364	311221	BDV34DRAFT_184423	class I glutamine amidotransferase-like protein	1	1	1	1	1	1	1	1	1	1	1	1	1	1	1	1	1	1	1	1	0	0
ML734937	311454	313926	BDV34DRAFT_184424	Zn(2)-C6 fungal-type domain-containing protein [Source:UniProtKB/TrEMBL%3BAcc:A0A5N6E3K2]	1	1	1	1	1	1	1	1	1	1	1	1	1	1	1	1	1	1	1	1	0	0
ML734937	314390	315798	BDV34DRAFT_219106	major facilitator superfamily domain-containing protein	1	1	1	1	1	1	1	1	1	1	1	1	1	1	1	1	1	1	1	1	0	0
ML734937	316940	319290	BDV34DRAFT_184425	Six-hairpin glycosidase-like protein	1	1	1	1	1	1	1	1	1	1	1	1	1	1	1	1	1	1	1	1	0	0
ML734937	319291	321855	BDV34DRAFT_184427	DUF4140 domain-containing protein [Source:UniProtKB/TrEMBL%3BAcc:A0A5N6E2Y7]	1	1	1	1	1	1	1	1	1	1	1	1	1	1	1	1	1	1	1	1	0	0
ML734937	322504	324353	BDV34DRAFT_208422	heterokaryon incompatibility protein-domain-containing protein	1	1	1	1	1	0	0	0	1	1	1	1	1	1	1	1	1	1	1	1	0.0420168	0.0855615
ML734937	324725	326525	BDV34DRAFT_184428	F-box domain-containing protein [Source:UniProtKB/TrEMBL%3BAcc:A0A5N6E4U3]	1	1	1	1	1	1	1	1	1	1	1	1	1	1	1	1	1	1	1	1	0	0
ML734937	326608	328619	BDV34DRAFT_184429	Zn(2)-C6 fungal-type domain-containing protein [Source:UniProtKB/TrEMBL%3BAcc:A0A5N6E411]	1	1	1	1	1	1	1	1	1	1	1	1	1	1	1	1	1	1	1	1	0	0
ML734937	329085	330136	BDV34DRAFT_208425	RTA1 like protein-domain-containing protein	1	1	1	1	1	1	1	1	1	1	1	1	1	1	1	1	1	1	1	1	0	0
ML734937	332217	333366	BDV34DRAFT_219113	NAD(P)-binding protein [Source:UniProtKB/TrEMBL%3BAcc:A0A5N6E3U2]	1	1	1	1	1	1	1	1	1	1	1	1	1	1	1	1	1	1	1	1	0	0
ML734937	334857	337153	BDV34DRAFT_233898	Metallo-peptidase family M12-domain-containing protein	1	1	1	1	1	1	1	1	1	1	1	1	1	1	1	1	1	1	1	1	0	0
ML734937	337253	338305	BDV34DRAFT_233899	BZIP domain-containing protein [Source:UniProtKB/TrEMBL%3BAcc:A0A5N6E3L3]	1	1	1	1	1	1	1	1	1	1	1	1	1	1	1	1	1	1	1	1	0	0
ML734937	340504	343282	BDV34DRAFT_184433	fungal-specific transcription factor domain-containing protein	1	1	1	1	1	1	1	1	1	1	1	1	1	1	1	1	1	1	1	1	0	0
ML734937	345303	347089	BDV34DRAFT_208429	major facilitator superfamily domain-containing protein	1	1	1	1	1	1	1	1	1	1	1	1	1	1	1	1	1	1	1	1	0	0
ML734937	348005	349720	BDV34DRAFT_233901	polysaccharide lyase family 4%2C domain III-domain-containing protein	1	1	1	1	1	1	1	1	1	1	1	1	1	1	1	1	1	1	1	1	0	0
ML734937	350020	351228	BDV34DRAFT_233902	EGF-like domain-containing protein [Source:UniProtKB/TrEMBL%3BAcc:A0A5N6E560]	1	1	1	1	1	1	1	1	1	1	1	1	1	1	1	1	1	1	1	1	0	0
ML734937	351805	352788	BDV34DRAFT_62198	Short chain oxidoreductase/dehydrogenase [Source:UniProtKB/TrEMBL%3BAcc:A0A5N6E4V4]	1	1	1	1	1	1	1	1	1	1	1	1	1	1	1	1	1	1	1	1	0	0
ML734937	353744	354515	BDV34DRAFT_219121	Transmembrane protein [Source:UniProtKB/TrEMBL%3BAcc:A0A5N6E421]	1	1	1	1	1	1	1	1	1	1	1	1	1	1	1	1	1	1	1	1	0	0
ML734937	359292	360158	BDV34DRAFT_208433	BHLH domain-containing protein [Source:UniProtKB/TrEMBL%3BAcc:A0A5N6E304]	1	1	1	1	1	1	1	1	1	1	1	1	1	1	1	1	1	1	1	1	0	0
ML734937	362957	364089	BDV34DRAFT_208434	ricin B lectin domain-containing protein	1	1	1	1	1	1	1	1	1	1	1	1	1	1	1	1	1	1	1	1	0	0
ML734937	364594	370243	BDV34DRAFT_233903	Fungalysin metallopeptidase-domain-containing protein	1	1	1	1	1	1	1	1	1	1	1	1	1	1	1	1	1	1	1	1	0	0
ML734937	370388	371455	BDV34DRAFT_62220	Homogentisate 1%2C2-dioxygenase [Source:UniProtKB/TrEMBL%3BAcc:A0A5N6E3M2]	1	1	1	1	1	1	1	1	1	1	1	1	1	1	1	1	1	1	1	1	0	0
ML734937	371528	372077	BDV34DRAFT_219127	major facilitator superfamily domain-containing protein	1	1	1	1	1	1	1	1	1	1	1	1	1	1	1	1	1	1	1	1	0	0
ML734937	372290	374009	BDV34DRAFT_219128	fungal-specific transcription factor domain-containing protein	1	1	1	1	1	1	1	1	1	1	1	1	1	1	1	1	1	1	1	1	0	0
ML734937	375137	376289	BDV34DRAFT_233904	NADP-dependent oxidoreductase domain-containing protein	1	1	1	1	1	1	1	1	1	1	1	1	1	1	1	1	1	1	1	1	0	0
ML734937	376852	378949	BDV34DRAFT_233905	flavin-containing amine oxidoreductase-domain containing protein	1	1	1	1	1	1	1	1	1	1	1	1	1	1	1	1	1	1	1	1	0	0
ML734937	380360	381189	BDV34DRAFT_219131	alpha/beta-hydrolase	1	1	1	1	1	1	1	1	1	1	1	1	1	1	1	1	1	1	1	1	0	0
ML734937	382766	383651	BDV34DRAFT_219132	ankyrin	0	1	0	0	1	1	1	1	1	1	1	1	1	1	1	1	1	1	1	1	0.0420168	0.0855615
ML734937	384515	385298	BDV34DRAFT_219133	ankyrin repeat-containing domain protein	0	1	0	0	1	1	1	1	1	1	1	1	1	1	1	1	1	1	1	1	0.0420168	0.0855615
ML734937	385687	386070	BDV34DRAFT_219134	RxLR effector protein [Source:UniProtKB/TrEMBL%3BAcc:A0A5N6E3W0]	0	1	0	0	1	1	1	1	1	1	1	1	0	0	1	1	1	1	1	1	0.0952381	0
ML734937	386130	386447	BDV34DRAFT_219135	GDSL esterase/lipase [Source:UniProtKB/TrEMBL%3BAcc:A0A5N6E3A7]	0	0	0	0	0	1	1	1	0	1	1	1	0	0	1	1	1	1	1	1	0.208333	0.012987
ML734937	387159	390712	BDV34DRAFT_233907	fibronectin type III domain protein	0	0	0	0	0	1	1	1	0	1	1	1	0	0	1	1	1	1	1	1	0.208333	0.012987
ML734937	392203	393120	BDV34DRAFT_219137	Secreted protein [Source:UniProtKB/TrEMBL%3BAcc:A0A5N6E637]	0	0	0	0	0	1	1	1	0	1	1	1	1	1	0	1	0	0	0	0	0.040404	0
ML734937	393224	394701	BDV34DRAFT_233909	F-box domain-containing protein [Source:UniProtKB/TrEMBL%3BAcc:A0A5N6E321]	0	0	0	0	0	1	1	1	0	1	1	1	1	1	0	1	0	0	0	0	0.040404	0
ML734937	396517	397391	BDV34DRAFT_184443	Protein kinase domain-containing protein [Source:UniProtKB/TrEMBL%3BAcc:A0A5N6E317]	0	0	0	0	0	0	0	0	0	1	1	0	0	1	0	0	0	0	0	0	0.0420168	0
ML734937	398937	400287	BDV34DRAFT_219140	Ytp1 domain-containing protein [Source:UniProtKB/TrEMBL%3BAcc:A0A5N6E580]	1	1	1	1	1	1	1	1	1	1	1	1	1	1	1	1	1	1	1	1	0	0
ML734937	403562	404881	BDV34DRAFT_219141	secretory lipase-domain-containing protein	1	1	1	1	1	1	1	1	1	1	1	1	1	1	1	1	1	1	1	1	0	0
ML734937	406230	408935	BDV34DRAFT_219142	Fibronectin type-III domain-containing protein [Source:UniProtKB/TrEMBL%3BAcc:A0A5N6E441]	1	1	1	1	1	1	1	1	1	1	1	1	1	1	1	1	1	1	1	1	0	0
ML734937	409543	411038	BDV34DRAFT_233913	Amidohydro-rel domain-containing protein [Source:UniProtKB/TrEMBL%3BAcc:A0A5N6E325]	1	1	1	1	1	1	1	1	1	1	1	1	1	1	1	1	1	1	1	1	0	0
ML734937	411320	414824	BDV34DRAFT_62279	nitric oxide synthase	1	1	1	1	1	1	1	1	1	1	1	1	1	1	1	1	1	1	1	1	0	0
ML734937	418320	419973	BDV34DRAFT_219145	glycosyl hydrolase family 71-domain-containing protein	1	1	1	1	1	1	1	1	1	1	1	1	1	1	1	1	1	1	1	1	0	0
ML734937	421657	425254	BDV34DRAFT_219146	Tubulin/FtsZ%2C GTPase domain-containing protein	1	1	1	1	1	1	1	1	1	1	1	1	1	1	1	1	1	1	1	1	0	0
ML734937	425313	426806	BDV34DRAFT_62369	F-box domain-containing protein [Source:UniProtKB/TrEMBL%3BAcc:A0A5N6E647]	1	1	1	1	1	1	1	1	1	1	1	1	1	1	1	1	1	1	1	1	0	0
ML734937	427367	428477	BDV34DRAFT_62397	RICTOR_V domain-containing protein [Source:UniProtKB/TrEMBL%3BAcc:A0A5N6E332]	1	1	1	1	1	0	1	1	0	1	1	1	0	1	1	1	0	0	1	0	0.0790816	0.0717378
ML734937	429069	430418	BDV34DRAFT_208445	Major capsid protein [Source:UniProtKB/TrEMBL%3BAcc:A0A5N6E327]	1	1	1	1	1	0	0	1	0	1	1	0	0	1	1	1	0	0	0	0	0.122655	0.0304342
ML734937	431470	433327	BDV34DRAFT_233915	major facilitator superfamily domain-containing protein	1	1	1	1	1	1	1	1	1	1	1	1	1	1	1	1	1	1	1	1	0	0
ML734937	437694	438998	BDV34DRAFT_62418	chaperonin 10-like protein	1	1	1	1	1	1	1	1	1	1	1	1	1	1	1	1	1	1	1	1	0	0
ML734937	439593	441607	BDV34DRAFT_233918	DUF2235 domain-containing protein [Source:UniProtKB/TrEMBL%3BAcc:A0A5N6E450]	1	1	1	1	1	1	1	1	1	1	1	1	1	1	1	1	1	1	1	1	0	0
ML734937	442293	443045	BDV34DRAFT_219152	Isochorismatase-like protein	1	1	1	1	1	1	1	1	1	1	1	1	1	1	1	1	1	1	1	1	0	0
ML734937	445052	446870	BDV34DRAFT_233920	Fumarylacetoacetate hydrolase [Source:UniProtKB/TrEMBL%3BAcc:A0A5N6E3X7]	1	1	1	1	1	1	1	1	1	1	1	1	1	1	1	1	1	1	1	1	0	0
ML734937	447254	447877	BDV34DRAFT_184472	cytochrome b5-like heme/steroid binding domain-containing protein	1	1	1	1	1	1	1	1	1	1	1	1	1	1	1	1	1	1	1	1	0	0
ML734937	448178	449899	BDV34DRAFT_219155	Amidohydro-rel domain-containing protein [Source:UniProtKB/TrEMBL%3BAcc:A0A5N6E3P9]	1	1	1	1	1	1	1	1	1	1	1	1	1	1	1	1	1	1	1	1	0	0
ML734937	450663	451082	BDV34DRAFT_219156	Aldo_ket_red domain-containing protein [Source:UniProtKB/TrEMBL%3BAcc:A0A5N6E654]	1	1	1	1	1	0	1	0	1	0	1	0	0	0	1	0	0	0	1	0	0.0771429	0.121558
ML734937	451759	452660	BDV34DRAFT_219157	GPR1/FUN34/yaaH family-domain-containing protein	1	1	1	1	1	1	1	1	1	1	1	1	1	1	1	1	1	1	1	1	0	0
ML734937	452780	454357	BDV34DRAFT_233924	Pyr_redox_2 domain-containing protein [Source:UniProtKB/TrEMBL%3BAcc:A0A5N6E334]	1	1	1	1	1	1	1	1	1	1	1	1	1	1	1	1	1	1	1	1	0	0
ML734937	455217	457851	BDV34DRAFT_184475	Zn(2)-C6 fungal-type domain-containing protein [Source:UniProtKB/TrEMBL%3BAcc:A0A5N6E595]	1	1	1	1	1	1	1	1	1	1	1	1	1	1	1	1	1	1	1	1	0	0
ML734937	459963	460913	BDV34DRAFT_184478	ankyrin repeat-containing domain protein	1	1	1	1	1	1	1	1	0	1	1	1	0	0	1	1	1	1	1	1	0.0420168	0
ML734937	463614	464783	BDV34DRAFT_219161	nucleoside phosphorylase domain-containing protein	1	1	1	1	1	1	1	1	1	1	1	0	1	1	0	0	0	0	0	0	0.612245	0.433281
ML734937	466414	467106	BDV34DRAFT_219162	unspecified product	1	1	1	1	1	1	1	1	1	1	1	1	1	1	1	1	1	1	1	1	0	0
ML734937	467959	469134	BDV34DRAFT_233928	pectin lyase fold/virulence factor	1	1	1	1	1	1	1	1	1	1	1	1	1	1	1	1	1	1	1	1	0	0
ML734937	471787	473322	BDV34DRAFT_62464	Alpha/Beta hydrolase protein	1	1	1	1	1	1	1	1	1	1	1	1	1	1	1	1	1	1	1	1	0	0
ML734937	473184	475362	BDV34DRAFT_62485	F-box domain-containing protein [Source:UniProtKB/TrEMBL%3BAcc:A0A5N6E3Q8]	1	1	1	1	1	1	1	1	1	1	1	1	1	1	1	1	1	1	1	1	0	0
ML734937	475403	477337	BDV34DRAFT_208458	glycoside hydrolase superfamily	1	1	1	1	1	1	1	1	1	1	1	1	1	1	1	1	1	1	1	1	0	0
ML734937	477997	479626	BDV34DRAFT_219167	pyridoxal phosphate-dependent transferase	0	0	0	0	0	1	1	1	1	1	1	1	1	1	1	1	1	1	1	1	0.0952381	0.193939
ML734937	479832	482501	BDV34DRAFT_184485	Zn(2)-C6 fungal-type domain-containing protein [Source:UniProtKB/TrEMBL%3BAcc:A0A5N6E343]	0	0	0	0	0	1	1	1	1	1	1	1	1	1	1	1	1	1	1	1	0.0952381	0.193939
ML734937	483015	486762	BDV34DRAFT_233934	Carrier domain-containing protein [Source:UniProtKB/TrEMBL%3BAcc:A0A5N6E5A5]	0	0	0	0	0	1	1	1	1	1	1	1	1	1	1	1	1	1	1	1	0.0952381	0.193939
ML734937	485811	488472	BDV34DRAFT_233938	major facilitator superfamily domain-containing protein	0	0	0	0	0	1	1	1	1	1	1	1	1	1	1	1	1	1	1	1	0.0952381	0.193939
ML734937	488600	490650	BDV34DRAFT_219169	FAD/NAD(P)-binding domain-containing protein	0	0	0	0	0	1	1	1	1	1	1	1	1	1	1	1	1	1	1	1	0.0952381	0.193939
ML734937	490987	492707	BDV34DRAFT_219170	alcohol dehydrogenase	0	0	0	0	0	1	1	1	1	1	1	1	1	1	1	1	1	1	1	1	0.0952381	0.193939
ML734937	493003	494054	BDV34DRAFT_233945	Epimerase domain-containing protein [Source:UniProtKB/TrEMBL%3BAcc:A0A5N6E3Z4]	0	0	0	0	0	1	1	1	1	1	1	1	1	1	1	1	1	1	1	1	0.0952381	0.193939
ML734937	494327	496115	BDV34DRAFT_208466	cytochrome P450	0	0	1	0	1	1	1	1	1	1	1	1	1	1	1	1	1	1	1	1	0.0420168	0.0855615
ML734937	498152	498502	BDV34DRAFT_219173	Bestrophin homolog [Source:UniProtKB/TrEMBL%3BAcc:A0A5N6E3R8]	1	1	1	1	1	1	1	1	1	1	1	1	1	1	1	1	1	1	1	1	0	0
ML734937	499267	500938	BDV34DRAFT_233946	major facilitator superfamily domain-containing protein	1	1	1	1	1	1	1	1	1	1	1	1	1	1	1	1	1	1	1	1	0	0
ML734937	501002	501831	BDV34DRAFT_219175	N-acetyltransferase domain-containing protein [Source:UniProtKB/TrEMBL%3BAcc:A0A5N6E359]	1	1	1	1	1	1	1	1	1	1	1	1	1	1	1	1	1	1	1	1	0	0
ML734937	502305	503407	BDV34DRAFT_219176	Integral membrane protein [Source:UniProtKB/TrEMBL%3BAcc:A0A5N6E353]	1	1	1	1	1	1	1	1	1	1	1	1	1	1	1	1	1	1	1	1	0	0
ML734937	503851	504745	BDV34DRAFT_219177	Methyltranfer_dom domain-containing protein [Source:UniProtKB/TrEMBL%3BAcc:A0A5N6E5B5]	1	1	1	1	1	1	1	1	1	1	1	1	1	1	1	1	1	1	1	1	0	0
ML734937	505591	507024	BDV34DRAFT_184496	Pyr_redox_2 domain-containing protein [Source:UniProtKB/TrEMBL%3BAcc:A0A5N6E512]	1	1	1	1	1	1	1	1	1	1	1	1	1	1	1	1	1	1	1	1	0	0
ML734937	508845	510754	BDV34DRAFT_233947	G-protein alpha subunit-domain-containing protein	1	1	1	1	1	1	1	1	1	1	1	1	1	1	1	1	1	1	1	1	0	0
ML734937	513705	514377	BDV34DRAFT_219180	DUF4082 domain-containing protein [Source:UniProtKB/TrEMBL%3BAcc:A0A5N6E364]	1	1	1	1	1	1	1	1	1	1	1	1	1	1	1	1	1	1	1	1	0	0
ML734937	515859	516414	BDV34DRAFT_184497	DUF4174 domain-containing protein [Source:UniProtKB/TrEMBL%3BAcc:A0A5N6E404]	1	1	1	1	1	1	1	1	1	1	1	1	1	1	1	1	1	1	1	1	0	0
ML734937	517692	517966	BDV34DRAFT_219182	Secreted protein [Source:UniProtKB/TrEMBL%3BAcc:A0A5N6E3K3]	1	1	1	1	1	1	1	1	1	1	1	1	1	1	1	1	1	1	1	1	0	0
ML734937	520531	521670	BDV34DRAFT_62642	Cupin type-1 domain-containing protein [Source:UniProtKB/TrEMBL%3BAcc:A0A5N6E3S9]	1	1	1	1	1	1	1	1	1	1	1	1	1	1	1	1	1	1	1	1	0	0
ML734937	522181	523873	BDV34DRAFT_62665	RING-type domain-containing protein [Source:UniProtKB/TrEMBL%3BAcc:A0A5N6E682]	1	1	1	1	1	1	1	1	1	1	1	1	1	1	1	1	1	1	1	1	0	0
ML734937	524018	526325	BDV34DRAFT_219185	Monooxygenase [Source:UniProtKB/TrEMBL%3BAcc:A0A5N6E368]	1	1	1	1	1	1	1	1	1	1	1	1	1	1	1	1	1	1	1	1	0	0
ML734937	527144	528883	BDV34DRAFT_184508	Integral membrane protein [Source:UniProtKB/TrEMBL%3BAcc:A0A5N6E362]	1	1	1	1	1	1	1	1	1	1	1	1	1	1	1	1	1	1	1	1	0	0
ML734937	529763	531849	BDV34DRAFT_219187	FAD-binding PCMH-type domain-containing protein [Source:UniProtKB/TrEMBL%3BAcc:A0A5N6E5C5]	1	1	1	1	1	1	1	1	1	1	1	1	1	1	1	1	1	1	1	1	0	0
ML734937	533540	534132	BDV34DRAFT_184510	unspecified product	1	1	1	1	1	1	1	1	1	1	1	1	1	1	1	1	1	1	1	1	0	0
ML734937	534580	536834	BDV34DRAFT_184512	ankyrin repeat-containing domain protein	1	1	1	1	1	1	1	1	1	1	1	1	1	1	1	1	1	1	1	1	0	0
ML734937	537906	538795	BDV34DRAFT_62773	Secreted protein [Source:UniProtKB/TrEMBL%3BAcc:A0A5N6E373]	1	1	1	1	1	1	1	1	1	1	1	1	1	1	1	1	1	1	1	1	0	0
ML734937	539578	540538	BDV34DRAFT_184516	AhpD-like protein	1	1	1	1	1	1	1	1	1	1	1	1	1	1	1	1	1	1	1	1	0	0
ML734937	540837	542786	BDV34DRAFT_233950	FAD-NAD(P)-binding-domain-containing protein	1	1	1	1	1	1	1	1	1	1	1	1	1	1	1	1	1	1	1	1	0	0
ML734937	545691	549325	BDV34DRAFT_208478	major facilitator superfamily domain-containing protein	1	1	1	1	1	1	1	1	1	1	1	1	1	1	1	1	1	1	1	1	0	0
ML734937	552063	552737	BDV34DRAFT_219192	glutathione S-transferase	1	1	1	1	1	1	1	1	1	1	1	1	1	1	1	1	1	1	1	1	0	0
ML734937	552917	555582	BDV34DRAFT_184523	cytochrome P450	1	1	1	1	1	1	1	1	1	1	1	1	1	1	1	1	1	1	1	1	0	0
ML734937	555904	557366	BDV34DRAFT_208481	alpha/beta-hydrolase	1	0	1	1	1	1	1	1	1	1	1	1	1	1	1	1	1	1	1	1	0	0
ML734937	561160	563126	BDV34DRAFT_233951	major facilitator superfamily domain-containing protein	1	1	1	1	1	1	1	1	1	1	1	1	1	1	1	1	1	1	1	1	0	0
ML734937	564244	564920	BDV34DRAFT_219196	PT-TG domain-containing protein [Source:UniProtKB/TrEMBL%3BAcc:A0A5N6E532]	1	1	1	1	1	1	1	1	1	1	1	1	1	1	1	1	1	1	1	1	0	0
ML734937	565826	566748	BDV34DRAFT_219197	Lipocalin-like domain-containing protein [Source:UniProtKB/TrEMBL%3BAcc:A0A5N6E4A0]	1	1	1	1	1	1	1	1	1	1	1	1	1	1	1	1	1	1	1	1	0	0
ML734937	568087	568390	BDV34DRAFT_219198	Secreted protein [Source:UniProtKB/TrEMBL%3BAcc:A0A5N6E382]	1	1	1	1	1	1	1	1	1	1	1	1	1	1	1	1	1	1	1	1	0	0
ML734937	570603	572302	BDV34DRAFT_208483	putative cytochrome P450 alkane hydroxylase	1	1	1	1	1	1	1	1	1	1	1	1	1	1	1	1	1	1	1	1	0	0
ML734937	573667	574826	BDV34DRAFT_219200	ELO family	1	1	1	1	1	1	1	1	1	1	1	1	1	1	1	1	1	1	1	1	0	0
ML734937	575048	576467	BDV34DRAFT_208485	male sterility protein-domain-containing protein	1	1	1	1	1	1	1	1	1	1	1	1	1	1	1	1	1	1	1	1	0	0
ML734937	577309	579184	BDV34DRAFT_208486	major facilitator superfamily domain-containing protein	1	1	1	1	1	1	1	1	1	1	1	1	1	1	1	1	1	1	1	1	0	0
ML734937	580631	581778	BDV34DRAFT_219203	Cytochrome b5 heme-binding domain-containing protein [Source:UniProtKB/TrEMBL%3BAcc:A0A5N6E388]	1	1	1	1	1	1	1	1	1	1	1	1	1	1	1	1	1	1	1	1	0	0
ML734937	582071	584479	BDV34DRAFT_233953	GMC oxidoreductase	1	1	1	1	1	1	1	1	1	1	1	1	1	1	1	1	1	1	1	1	0	0
ML734937	584996	586016	BDV34DRAFT_219205	ankyrin repeat-containing domain protein	1	1	1	1	1	1	1	1	1	1	1	1	1	1	1	1	1	1	1	1	0	0
ML734937	587763	589413	BDV34DRAFT_184530	Intradiol ring-cleavage dioxygenase	1	1	1	1	1	1	1	1	1	1	1	1	1	1	1	1	1	1	1	1	0	0
ML734937	592123	594605	BDV34DRAFT_219207	putative thiamine pyrophosphate enzyme	1	1	1	1	1	1	1	1	1	1	1	1	1	1	1	1	1	1	1	1	0	0
ML734937	596345	597562	BDV34DRAFT_219208	HET domain-containing protein [Source:UniProtKB/TrEMBL%3BAcc:A0A5N6E392]	1	1	1	1	1	1	1	1	1	1	1	1	1	1	1	1	1	1	1	1	0	0
ML734937	598873	601194	BDV34DRAFT_184535	heterokaryon incompatibility protein-domain-containing protein	1	1	1	1	1	1	1	1	1	1	1	1	1	1	1	1	1	1	1	1	0	0
ML734937	601676	602485	BDV34DRAFT_184537	NTP_transf_9 domain-containing protein [Source:UniProtKB/TrEMBL%3BAcc:A0A5N6E3N6]	1	1	1	1	1	1	1	1	1	1	1	1	1	1	1	1	1	1	1	1	0	0
ML734937	602486	604923	BDV34DRAFT_184538	Zn(2)-C6 fungal-type domain-containing protein [Source:UniProtKB/TrEMBL%3BAcc:A0A5N6E3V6]	1	1	1	1	1	1	1	1	1	1	1	1	1	1	1	1	1	1	1	1	0	0
ML734937	605295	607110	BDV34DRAFT_233956	major facilitator superfamily domain-containing protein	1	1	1	1	1	1	1	1	1	1	1	1	1	1	1	1	1	1	1	1	0	0
ML734937	607662	612291	BDV34DRAFT_208494	FMN-dependent dehydrogenase-domain-containing protein	1	1	1	1	1	1	1	1	1	1	1	1	1	1	1	1	1	1	1	1	0	0
ML734937	613239	614820	BDV34DRAFT_233961	Carboxymethylenebutenolidase [Source:UniProtKB/TrEMBL%3BAcc:A0A5N6E391]	1	1	1	1	1	1	1	1	1	1	1	1	1	1	1	1	1	1	1	1	0	0
ML734937	616133	620330	BDV34DRAFT_233963	Dimethylaniline monooxygenase [Source:UniProtKB/TrEMBL%3BAcc:A0A5N6E5F2]	1	1	1	1	1	1	1	1	1	1	1	1	1	1	1	1	1	1	1	1	0	0
ML734937	621601	623547	BDV34DRAFT_233965	major facilitator superfamily domain-containing protein	1	1	1	1	1	1	1	1	1	1	1	1	1	1	1	1	1	1	1	1	0	0
ML734937	623901	625273	BDV34DRAFT_233966	Fe2OG dioxygenase domain-containing protein [Source:UniProtKB/TrEMBL%3BAcc:A0A5N6E4B9]	1	1	1	1	1	1	1	1	1	1	1	1	1	1	1	1	1	1	1	1	0	0
ML734937	626952	627707	BDV34DRAFT_219219	GIT domain-containing protein [Source:UniProtKB/TrEMBL%3BAcc:A0A5N6E3A0]	1	1	1	1	1	1	1	1	1	1	1	1	1	1	1	1	1	1	1	1	0	0
ML734937	628656	630518	BDV34DRAFT_184543	pyridoxal phosphate-dependent transferase	1	1	1	1	1	1	1	1	1	1	1	1	1	1	1	1	1	1	1	1	0	0
ML734937	630792	631920	BDV34DRAFT_219221	Epimerase domain-containing protein [Source:UniProtKB/TrEMBL%3BAcc:A0A5N6E3P6]	1	1	1	1	1	1	1	1	1	1	1	1	1	1	1	1	1	1	1	1	0	0
ML734937	632978	635285	BDV34DRAFT_219222	ANK_REP_REGION domain-containing protein [Source:UniProtKB/TrEMBL%3BAcc:A0A5N6E3W5]	1	1	1	1	1	1	1	1	1	1	1	1	1	1	1	1	1	1	1	1	0	0
ML734937	635631	637661	BDV34DRAFT_184545	tyrosinase	1	1	1	1	1	1	1	1	1	1	1	1	1	1	1	1	1	1	1	1	0	0
ML734937	638480	644667	BDV34DRAFT_184546	Major capsid protein [Source:UniProtKB/TrEMBL%3BAcc:A0A5N6E3B4]	1	1	1	1	1	1	1	1	1	1	1	1	1	1	1	1	1	1	1	1	0	0
ML734937	645297	645841	BDV34DRAFT_233973	Endoribonuclease L-PSP/chorismate mutase-like protein	1	1	1	1	1	1	1	1	1	1	1	1	1	1	1	1	1	1	1	1	0	0
ML734937	646549	647364	BDV34DRAFT_219226	NAD(P)-binding protein [Source:UniProtKB/TrEMBL%3BAcc:A0A5N6E5G1]	1	1	1	1	1	1	1	1	1	1	1	1	1	1	1	1	1	1	1	1	0	0
ML734937	647687	649315	BDV34DRAFT_233976	NmrA domain-containing protein [Source:UniProtKB/TrEMBL%3BAcc:A0A5N6E563]	1	1	1	1	1	1	1	1	1	1	1	1	1	1	1	1	1	1	1	1	0	0
ML734937	650117	651052	BDV34DRAFT_208506	Metallo-hydrolase/oxidoreductase	1	1	1	1	1	1	1	1	1	1	1	1	1	1	1	1	1	1	1	1	0	0
ML734937	652807	653914	BDV34DRAFT_184547	ankyrin repeat-containing domain protein	1	1	1	1	1	1	1	1	1	1	1	1	1	1	1	1	1	1	1	1	0	0
ML734937	654887	656528	BDV34DRAFT_184550	unspecified product	1	1	1	1	1	1	1	1	1	1	1	1	1	1	1	1	1	1	1	1	0	0
ML734937	656900	658732	BDV34DRAFT_219231	unspecified product	1	1	1	1	1	1	1	1	1	1	1	1	1	1	1	1	1	1	1	1	0	0
ML734937	661681	662081	BDV34DRAFT_219232	Secreted protein [Source:UniProtKB/TrEMBL%3BAcc:A0A5N6E3X3]	1	1	1	1	1	1	1	1	1	1	1	1	1	1	1	1	1	1	1	1	0	0
ML734937	665113	665969	BDV34DRAFT_184551	Pesticin domain-containing protein [Source:UniProtKB/TrEMBL%3BAcc:A0A5N6E6C7]	1	1	1	1	1	1	1	1	1	1	1	1	1	1	1	1	1	1	1	1	0	0
ML734937	667906	669228	BDV34DRAFT_219234	Amidohydro-rel domain-containing protein [Source:UniProtKB/TrEMBL%3BAcc:A0A5N6E3C3]	1	1	1	1	1	1	1	1	1	1	1	1	1	1	1	1	1	1	1	1	0	0
ML734937	669958	671187	BDV34DRAFT_184557	Rieske domain-containing protein [Source:UniProtKB/TrEMBL%3BAcc:A0A5N6E3B1]	1	1	1	1	1	1	1	1	1	1	1	1	1	1	1	1	1	1	1	1	0	0
ML734937	671189	672907	BDV34DRAFT_184558	major facilitator superfamily domain-containing protein	1	1	1	1	1	1	1	1	1	1	1	1	1	1	1	1	1	1	1	1	0	0
ML734937	673827	675670	BDV34DRAFT_208511	Fungal_trans domain-containing protein [Source:UniProtKB/TrEMBL%3BAcc:A0A5N6E572]	1	1	1	1	1	1	1	1	1	1	1	1	1	1	1	1	1	1	1	1	0	0
ML734937	677073	678244	BDV34DRAFT_219238	CrtC domain-containing protein [Source:UniProtKB/TrEMBL%3BAcc:A0A5N6E4E0]	1	1	1	1	1	1	1	1	1	1	1	1	1	1	1	1	1	1	1	1	0	0
ML734937	679639	681885	BDV34DRAFT_233983	FAD-binding PCMH-type domain-containing protein [Source:UniProtKB/TrEMBL%3BAcc:A0A5N6E3B8]	1	1	1	1	1	1	1	1	1	1	1	1	1	1	1	1	1	1	1	1	0	0
ML734937	682444	685242	BDV34DRAFT_233986	Zn(2)-C6 fungal-type domain-containing protein [Source:UniProtKB/TrEMBL%3BAcc:A0A5N6E461]	1	1	1	1	1	1	1	1	1	1	1	1	1	1	1	1	1	1	1	1	0	0
ML734937	684905	686869	BDV34DRAFT_233989	major facilitator superfamily domain-containing protein	1	1	1	1	1	1	1	1	1	1	1	1	1	1	1	1	1	1	1	1	0	0
ML734937	687954	689062	BDV34DRAFT_208516	Fungal_trans domain-containing protein [Source:UniProtKB/TrEMBL%3BAcc:A0A5N6E3Y3]	1	1	1	1	1	1	1	1	1	1	1	1	1	1	1	1	1	1	1	1	0	0
ML734937	689181	689828	BDV34DRAFT_219243	class I glutamine amidotransferase-like protein	1	1	1	1	1	1	1	1	1	1	1	1	1	1	1	1	1	1	1	1	0	0
ML734937	690547	692136	BDV34DRAFT_219244	KR domain-containing protein	1	1	1	1	1	1	1	1	1	1	1	1	1	1	1	1	1	1	1	1	0	0
ML734937	692323	693031	BDV34DRAFT_219245	FSH1 domain-containing protein [Source:UniProtKB/TrEMBL%3BAcc:A0A5N6E3C1]	1	1	1	1	1	1	1	0	1	1	1	1	1	1	1	1	1	1	1	1	0	0
ML734937	694580	694987	BDV34DRAFT_219246	RxLR effector protein [Source:UniProtKB/TrEMBL%3BAcc:A0A5N6E5I0]	1	1	1	1	1	1	1	1	1	1	1	1	1	1	1	1	1	1	1	1	0	0
ML734937	697870	701865	BDV34DRAFT_184574	Cation_ATPase_N domain-containing protein [Source:UniProtKB/TrEMBL%3BAcc:A0A5N6E581]	1	1	1	1	1	1	1	1	1	1	1	1	1	1	1	1	1	1	1	1	0	0
ML734937	702798	704470	BDV34DRAFT_63226	C6 transcription factor [Source:UniProtKB/TrEMBL%3BAcc:A0A5N6E4F0]	1	1	1	1	1	1	1	1	1	1	1	1	1	1	1	1	1	1	1	1	0	0
ML734937	704638	706565	BDV34DRAFT_219249	general substrate transporter	1	1	1	1	1	1	1	1	1	1	1	1	1	1	1	1	1	1	1	1	0	0
ML734937	707364	708536	BDV34DRAFT_208522	Zn(2)-C6 fungal-type domain-containing protein [Source:UniProtKB/TrEMBL%3BAcc:A0A5N6E472]	1	1	1	1	1	1	1	1	1	1	1	1	1	1	1	1	1	1	1	1	0	0
ML734937	708956	710549	BDV34DRAFT_63249	Ribokinase-like protein	1	1	1	1	1	1	1	1	1	1	1	1	1	1	1	1	1	1	1	1	0	0
ML734937	712002	713554	BDV34DRAFT_63263	Amino_oxidase domain-containing protein [Source:UniProtKB/TrEMBL%3BAcc:A0A5N6E3Z2]	1	1	1	1	1	1	1	1	1	1	1	1	1	1	1	1	1	1	1	1	0	0
ML734937	717311	729274	BDV34DRAFT_219253	Carrier domain-containing protein [Source:UniProtKB/TrEMBL%3BAcc:A0A5N6E6E5]	1	1	1	1	1	1	1	1	1	1	1	1	1	1	1	1	1	1	1	1	0	0
ML734937	729696	730188	BDV34DRAFT_219254	Hce2 domain-containing protein [Source:UniProtKB/TrEMBL%3BAcc:A0A5N6E3D5]	1	1	1	1	1	1	1	1	1	1	1	1	1	1	1	1	1	1	1	1	0	0
ML734937	732913	733470	BDV34DRAFT_219255	Ricin B-type lectin domain-containing protein [Source:UniProtKB/TrEMBL%3BAcc:A0A5N6E3C8]	1	1	1	1	0	1	1	1	0	0	1	0	0	1	1	0	0	0	0	0	0.321429	0.121558
ML734937	734625	735880	BDV34DRAFT_184581	3-oxo-5-alpha-steroid 4-dehydrogenase-domain-containing protein	1	1	1	1	1	1	1	1	1	1	1	1	1	1	1	1	1	1	1	1	0	0
ML734937	735921	737567	BDV34DRAFT_208527	cytochrome P450	1	1	1	1	1	1	1	1	1	1	1	1	1	1	1	1	1	1	1	1	0	0
ML734937	738059	742092	BDV34DRAFT_233994	unspecified product	1	1	1	1	1	1	1	1	1	1	1	1	1	1	1	1	1	1	1	1	0	0
ML734937	742534	746578	BDV34DRAFT_233995	P-loop containing nucleoside triphosphate hydrolase protein	1	1	1	1	1	1	1	1	1	1	1	1	1	1	1	1	1	1	1	1	0	0
ML734937	747108	748349	BDV34DRAFT_219261	Bul1_C domain-containing protein [Source:UniProtKB/TrEMBL%3BAcc:A0A5N6E482]	1	1	1	1	1	1	1	1	1	1	1	1	1	1	1	1	1	1	1	1	0	0
ML734937	750391	755846	BDV34DRAFT_219262	DUF3883 domain-containing protein [Source:UniProtKB/TrEMBL%3BAcc:A0A5N6E3T8]	1	1	1	1	1	1	1	1	1	1	1	1	1	1	1	1	1	1	1	1	0	0
ML734937	756928	758604	BDV34DRAFT_208531	ANK_REP_REGION domain-containing protein [Source:UniProtKB/TrEMBL%3BAcc:A0A5N6E3Z9]	0	0	0	0	0	0	0	0	0	0	1	0	0	1	1	0	0	0	0	0	0.0420168	0
ML734937	758751	760301	BDV34DRAFT_63297	ANK_REP_REGION domain-containing protein [Source:UniProtKB/TrEMBL%3BAcc:A0A5N6E6F6]	0	0	0	0	0	0	0	0	0	0	1	0	0	1	1	0	0	0	0	0	0.0420168	0
ML734937	761615	763102	BDV34DRAFT_208532	PKS_ER domain-containing protein [Source:UniProtKB/TrEMBL%3BAcc:A0A5N6E3E1]	1	1	1	1	1	1	1	1	1	1	1	1	1	1	1	1	1	1	1	1	0	0
ML734937	764128	764679	BDV34DRAFT_219265	Ricin B-type lectin domain-containing protein [Source:UniProtKB/TrEMBL%3BAcc:A0A5N6E3D1]	1	1	1	1	1	1	1	1	1	1	1	1	1	1	1	1	1	1	1	1	0	0
ML734937	765310	765693	BDV34DRAFT_219266	PUM-HD domain-containing protein [Source:UniProtKB/TrEMBL%3BAcc:A0A5N6E5J8]	1	1	1	1	1	1	1	1	1	1	1	1	1	1	1	1	1	1	1	1	0	0
ML734937	768465	769091	BDV34DRAFT_219267	unspecified product	0	1	0	1	0	1	1	1	1	0	1	0	0	1	1	1	1	1	1	1	0.127551	0.0541126
ML734937	771268	773219	BDV34DRAFT_219268	FAD/NAD(P)-binding domain-containing protein [Source:UniProtKB/TrEMBL%3BAcc:A0A5N6E4H0]	1	1	1	1	1	1	1	1	1	1	1	1	1	1	1	1	1	1	1	1	0	0
ML734937	773923	775987	BDV34DRAFT_63332	chaperonin 10-like protein	1	1	1	1	1	1	1	1	1	1	1	1	1	1	1	1	1	1	1	1	0	0
ML734937	776205	778786	BDV34DRAFT_208535	Ysc84 domain-containing protein [Source:UniProtKB/TrEMBL%3BAcc:A0A5N6E492]	1	1	1	1	1	1	1	1	1	1	1	1	1	1	1	1	1	1	1	1	0	0
ML734937	779891	780546	BDV34DRAFT_208536	ribosomal protein S17e	1	1	1	1	1	1	1	1	1	1	1	1	1	1	1	1	1	1	1	1	0	0
ML734937	782665	783796	BDV34DRAFT_63371	Neutral protease 2 [Source:UniProtKB/TrEMBL%3BAcc:A0A5N6E410]	1	1	1	1	1	1	1	1	1	1	1	1	1	1	1	1	1	1	1	1	0	0
ML734937	785078	786782	BDV34DRAFT_184599	kinase-like domain-containing protein	1	1	1	1	1	1	1	1	1	1	1	1	1	1	1	1	1	1	1	1	0	0
ML734937	787569	788119	BDV34DRAFT_184600	Adhesin [Source:UniProtKB/TrEMBL%3BAcc:A0A5N6E3E7]	1	1	1	1	1	1	1	1	1	1	1	1	1	1	1	1	1	1	3	1	4.16334e-16	1.38778e-16
ML734937	789478	790527	BDV34DRAFT_234002	chaperonin 10-like protein	1	1	1	1	1	1	1	1	1	1	1	1	1	1	1	1	1	1	1	1	0	0
ML734937	791429	792887	BDV34DRAFT_219277	Arrestin_N domain-containing protein [Source:UniProtKB/TrEMBL%3BAcc:A0A5N6E5K8]	1	1	1	1	1	1	1	1	1	1	1	1	1	1	1	1	1	1	1	1	0	0
ML734937	794612	795048	BDV34DRAFT_219278	Extracellular solute-binding protein [Source:UniProtKB/TrEMBL%3BAcc:A0A5N6E5A7]	1	1	1	1	1	1	1	1	1	1	1	1	1	1	1	1	1	1	1	1	0	0
ML734937	797835	799047	BDV34DRAFT_234004	HET-domain-containing protein	1	1	1	1	1	1	1	1	1	1	1	1	1	1	1	1	1	1	1	1	0	0
ML734937	800114	800948	BDV34DRAFT_184604	Small secreted protein [Source:UniProtKB/TrEMBL%3BAcc:A0A5N6E3E5]	1	1	1	1	1	1	1	1	1	1	1	1	1	1	1	1	1	1	1	1	0	0
ML734937	804499	808173	BDV34DRAFT_234005	Six-hairpin glycosidase-like protein [Source:UniProtKB/TrEMBL%3BAcc:A0A5N6E499]	1	1	1	1	1	1	1	1	1	1	1	1	1	1	1	1	1	1	1	1	0	0
ML734937	807262	808173	BDV34DRAFT_184605	ANK_REP_REGION domain-containing protein [Source:UniProtKB/TrEMBL%3BAcc:A0A5N6E3V8]	1	1	1	1	1	1	1	1	1	1	1	1	1	1	1	1	1	1	1	1	0	0
ML734937	809966	811015	BDV34DRAFT_234007	Alpha/Beta hydrolase protein	1	1	1	1	1	1	1	1	1	1	1	1	1	1	1	1	1	1	1	1	0	0
ML734937	811669	812598	BDV34DRAFT_184608	Cupin type-1 domain-containing protein [Source:UniProtKB/TrEMBL%3BAcc:A0A5N6E6H9]	1	1	1	1	1	1	1	1	1	1	1	1	1	1	1	1	1	1	1	1	0	0
ML734937	814025	815647	BDV34DRAFT_208544	NAD(P)-binding protein [Source:UniProtKB/TrEMBL%3BAcc:A0A5N6E3F2]	1	1	1	1	1	1	1	1	1	1	1	1	1	1	1	1	1	1	1	1	0	0
ML734937	816597	818455	BDV34DRAFT_234008	Alpha/Beta hydrolase protein	1	1	1	1	1	1	1	1	1	1	1	1	1	1	1	1	1	1	1	1	0	0
ML734937	819207	822203	BDV34DRAFT_234010	fungal-specific transcription factor domain-containing protein	1	1	1	1	1	1	1	1	1	1	1	1	1	1	1	1	1	1	1	1	0	0
ML734937	822602	823938	BDV34DRAFT_63453	Methyltransf_25 domain-containing protein [Source:UniProtKB/TrEMBL%3BAcc:A0A5N6E5B6]	1	1	1	1	1	1	1	1	1	1	1	1	1	1	1	1	1	1	1	1	0	0
ML734937	823492	824467	BDV34DRAFT_63437	Secreted protein [Source:UniProtKB/TrEMBL%3BAcc:A0A5N6E4J3]	1	1	1	1	1	1	1	1	1	1	1	1	1	1	1	1	1	1	1	1	0	0
ML734937	824537	825534	BDV34DRAFT_208548	RTA1 like protein-domain-containing protein	1	1	1	1	1	1	1	1	1	1	1	1	1	1	1	1	1	1	1	1	0	0
ML734937	826195	827684	BDV34DRAFT_184616	Zn(2)-C6 fungal-type domain-containing protein [Source:UniProtKB/TrEMBL%3BAcc:A0A5N6E4A8]	1	1	1	1	1	1	1	1	1	1	1	1	1	1	1	1	1	1	1	1	0	0
ML734937	827808	828356	BDV34DRAFT_219290	TPR_REGION domain-containing protein [Source:UniProtKB/TrEMBL%3BAcc:A0A5N6E3W7]	1	1	1	1	1	1	1	1	1	1	1	1	1	1	1	1	1	1	1	1	0	0
ML734937	829404	833192	BDV34DRAFT_234013	luciferase-like domain-containing protein	1	1	1	1	1	1	1	1	1	1	1	1	1	1	1	1	1	1	1	1	0	0
ML734937	833751	834358	BDV34DRAFT_219293	Ribonuclease/ribotoxin	1	1	1	1	1	1	1	1	1	1	1	1	1	1	1	1	1	1	1	1	0	0
ML734937	835112	836296	BDV34DRAFT_63464	unspecified product	1	1	1	1	1	1	1	1	1	1	1	1	1	1	1	1	1	1	1	1	0	0
ML734937	837221	838319	BDV34DRAFT_184622	dihydrofolate reductase-like domain-containing protein	1	1	1	1	1	1	1	1	1	1	1	1	1	1	1	1	1	1	1	1	0	0
ML734937	841185	841866	BDV34DRAFT_63473	Methyltransferase [Source:UniProtKB/TrEMBL%3BAcc:A0A5N6E5M7]	1	0	1	1	0	1	1	1	0	1	1	1	1	0	0	0	1	1	1	1	0	0
ML734937	842661	843665	BDV34DRAFT_63480	unspecified product	1	0	0	1	0	0	1	0	0	1	1	0	1	0	0	1	1	1	1	1	0.25974	0.0603437
ML734937	847618	849554	BDV34DRAFT_234014	thiamine diphosphate-binding protein	1	1	1	1	1	1	1	1	1	1	1	1	1	1	1	1	1	1	1	1	0	0
ML734937	850150	851205	BDV34DRAFT_234016	SRR1 domain-containing protein [Source:UniProtKB/TrEMBL%3BAcc:A0A5N6E3F8]	1	1	1	1	1	1	1	1	1	1	1	1	1	1	1	1	1	1	1	1	0	0
ML734937	851554	853103	BDV34DRAFT_184627	RelA_SpoT domain-containing protein [Source:UniProtKB/TrEMBL%3BAcc:A0A5N6E4B8]	1	1	1	1	1	1	1	1	1	1	1	1	1	1	1	1	1	1	1	1	0	0
ML734937	854666	855246	BDV34DRAFT_184628	Antitoxin [Source:UniProtKB/TrEMBL%3BAcc:A0A5N6E3X6]	1	1	1	1	1	1	1	1	1	1	1	1	1	1	1	1	1	1	1	1	0	0
ML734937	855914	858243	BDV34DRAFT_234017	major facilitator superfamily domain-containing protein	1	1	1	1	1	1	1	1	1	1	1	1	1	1	1	1	1	1	1	1	0	0
ML734937	859117	861479	BDV34DRAFT_208559	HeLo domain-containing protein [Source:UniProtKB/TrEMBL%3BAcc:A0A5N6E6J8]	1	1	1	1	1	1	1	1	1	1	1	1	1	1	1	1	1	1	1	1	0	0
ML734937	862453	862912	BDV34DRAFT_219305	N-acetyltransferase domain-containing protein [Source:UniProtKB/TrEMBL%3BAcc:A0A5N6E3G1]	1	1	1	1	1	1	1	1	1	1	1	1	1	1	1	1	1	1	1	1	0	0
ML734937	863923	865524	BDV34DRAFT_219306	major facilitator superfamily domain-containing protein	1	1	1	1	1	1	1	1	1	1	1	1	1	1	1	1	1	1	1	1	0	0
ML734937	865983	867704	BDV34DRAFT_219307	ATP-grasp domain-containing protein [Source:UniProtKB/TrEMBL%3BAcc:A0A5N6E5N5]	1	1	1	1	1	1	1	1	1	1	1	1	1	1	1	1	1	1	1	1	0	0
ML734937	869058	871989	BDV34DRAFT_234022	Carrier domain-containing protein [Source:UniProtKB/TrEMBL%3BAcc:A0A5N6E5E0]	1	1	1	1	1	1	1	1	1	1	1	1	1	1	1	1	1	1	1	1	0	0
ML734937	872487	877497	BDV34DRAFT_219309	NACHT domain-containing protein [Source:UniProtKB/TrEMBL%3BAcc:A0A5N6E4L4]	1	1	1	1	1	1	1	1	1	1	1	1	1	1	1	1	1	1	1	1	0	0
ML734937	879131	880620	BDV34DRAFT_219310	Amine oxidase [Source:UniProtKB/TrEMBL%3BAcc:A0A5N6E3G2]	1	1	1	1	1	1	1	1	1	1	1	1	1	1	1	1	1	1	1	1	0	0
ML734937	881371	882523	BDV34DRAFT_234028	Fe2OG dioxygenase domain-containing protein [Source:UniProtKB/TrEMBL%3BAcc:A0A5N6E4C7]	1	1	1	1	1	1	1	1	1	1	1	1	1	1	1	1	1	1	1	1	0	0
ML734937	882999	884214	BDV34DRAFT_234029	class II aldolase/adducin N-terminal	1	1	1	1	1	1	1	1	1	1	1	1	1	1	1	1	1	1	1	1	0	0
ML734937	884470	887087	BDV34DRAFT_63534	fungal-specific transcription factor domain-containing protein	1	1	1	1	1	1	1	1	1	1	1	1	1	1	1	1	1	1	1	1	0	0
ML734937	887362	889058	BDV34DRAFT_63541	ApbA-domain-containing protein	1	1	1	1	1	1	1	1	1	1	1	1	1	1	1	1	1	1	1	1	0	0
ML734937	889922	892428	BDV34DRAFT_234031	NACHT domain-containing protein [Source:UniProtKB/TrEMBL%3BAcc:A0A5N6E3G8]	1	1	1	1	1	1	1	1	1	1	1	1	1	1	1	1	1	1	1	1	0	0
ML734937	893554	895030	BDV34DRAFT_63552	Amidohydro-rel domain-containing protein [Source:UniProtKB/TrEMBL%3BAcc:A0A5N6E3G3]	0	0	0	0	0	1	1	1	1	1	1	1	1	1	1	1	1	1	1	1	0.0952381	0.193939
ML734937	895530	898745	BDV34DRAFT_184653	fungal-specific transcription factor domain-containing protein	0	0	0	0	0	1	1	1	1	1	1	1	1	1	1	1	1	1	1	1	0.0952381	0.193939
ML734937	898788	900650	BDV34DRAFT_208573	FAD binding domain-containing protein	0	0	0	0	0	1	1	1	1	1	1	1	1	1	1	1	1	1	1	1	0.0952381	0.193939
ML734937	901260	901826	BDV34DRAFT_219319	Glyoxalase/Bleomycin resistance protein/Dihydroxybiphenyl dioxygenase	0	0	0	0	0	1	1	1	1	1	1	1	1	1	1	1	1	1	1	1	0.0952381	0.193939
ML734937	902620	903108	BDV34DRAFT_219320	SnoaL-like domain-containing protein [Source:UniProtKB/TrEMBL%3BAcc:A0A5N6E3G9]	0	0	0	0	0	1	1	1	1	1	1	1	1	1	1	1	1	1	1	1	0.0952381	0.193939
ML734937	903855	904513	BDV34DRAFT_219321	SnoaL-like domain-containing protein [Source:UniProtKB/TrEMBL%3BAcc:A0A5N6E4D4]	0	0	0	0	0	1	1	1	1	1	1	1	1	1	1	1	1	1	1	1	0.0952381	0.193939
ML734937	905397	907479	BDV34DRAFT_234033	Zn(2)-C6 fungal-type domain-containing protein [Source:UniProtKB/TrEMBL%3BAcc:A0A5N6E3Z7]	0	0	0	0	0	1	1	1	1	1	1	1	1	1	1	1	1	1	1	1	0.0952381	0.193939
ML734937	907882	908593	BDV34DRAFT_234034	Uroporphyrinogen_deCOase domain-containing protein [Source:UniProtKB/TrEMBL%3BAcc:A0A5N6E458]	0	0	0	0	0	1	1	1	1	1	1	1	1	1	1	1	1	1	1	1	0.0952381	0.193939
ML734937	909307	909593	BDV34DRAFT_63601	unspecified product	0	0	0	0	0	1	1	1	1	1	1	1	1	1	1	1	1	1	1	1	0.0952381	0.193939
ML734937	911348	912753	BDV34DRAFT_219324	integral membrane protein	1	1	1	1	1	1	1	1	1	1	1	1	1	1	1	1	1	1	1	1	0	0
ML734937	914629	919818	BDV34DRAFT_219325	ankyrin repeat-containing domain protein	0	0	0	0	0	0	0	0	0	1	1	0	0	0	0	0	0	0	0	0	0.0198413	0.040404
ML734937	921657	922244	BDV34DRAFT_219326	Ribonuclease/ribotoxin	1	1	1	1	1	1	1	1	0	1	1	1	1	1	1	1	1	1	0	1	0	0
ML734937	925737	926432	BDV34DRAFT_208582	Cell surface protein [Source:UniProtKB/TrEMBL%3BAcc:A0A5N6E5G0]	1	1	1	1	1	0	1	1	0	1	1	1	0	0	0	0	0	0	0	0	0.321429	0.654545
ML734937	926753	928854	BDV34DRAFT_63608	Fungal_trans domain-containing protein [Source:UniProtKB/TrEMBL%3BAcc:A0A5N6E4N5]	1	1	1	1	1	1	1	1	1	1	1	1	1	1	1	1	1	1	1	1	0	0
ML734937	929426	931416	BDV34DRAFT_234036	Extracellular 3-ketosteroid 1-dehydrogenase [Source:UniProtKB/TrEMBL%3BAcc:A0A5N6E3H8]	1	1	1	1	1	1	1	1	1	1	1	1	1	1	1	1	1	1	1	1	0	0
ML734937	933112	935367	BDV34DRAFT_184664	major facilitator superfamily domain-containing protein	1	1	1	1	1	1	1	1	1	1	1	1	1	1	1	1	1	1	1	1	0	0
ML734937	935568	940262	BDV34DRAFT_234038	P-loop containing nucleoside triphosphate hydrolase protein	1	1	1	0	1	1	1	1	1	1	1	1	1	1	1	1	1	1	1	1	0	0
ML734937	940444	941049	BDV34DRAFT_219333	isoprenoid synthase domain-containing protein	1	1	1	1	1	1	1	1	1	1	1	0	1	1	1	1	1	1	1	1	0	0
ML734937	941525	942973	BDV34DRAFT_208587	putative undecaprenyl diphosphate synthase-domain-containing protein	1	1	1	1	1	1	1	1	1	1	1	1	1	1	1	1	1	1	1	1	0	0
ML734937	943187	944389	BDV34DRAFT_234040	HNHc domain-containing protein [Source:UniProtKB/TrEMBL%3BAcc:A0A5N6E3I7]	1	1	1	1	1	1	1	1	1	1	1	0	1	1	1	1	1	1	1	1	0	0
ML734937	945350	946168	BDV34DRAFT_219336	Protein kinase domain-containing protein [Source:UniProtKB/TrEMBL%3BAcc:A0A5N6E3I1]	1	1	1	1	1	1	1	1	1	1	1	1	1	1	1	1	1	1	1	1	0	0
ML734937	947216	947904	BDV34DRAFT_219337	J domain-containing protein [Source:UniProtKB/TrEMBL%3BAcc:A0A5N6E5R6]	0	1	1	1	0	1	1	1	1	1	1	0	1	1	1	1	1	1	1	1	0.0420168	0.0855615
ML734937	948776	949417	BDV34DRAFT_219338	Zinc finger%2C CCHC-type [Source:UniProtKB/TrEMBL%3BAcc:A0A5N6E5H0]	1	1	1	1	1	1	1	1	1	1	1	1	1	1	1	1	1	1	1	1	0	0
ML734937	953241	955080	BDV34DRAFT_63687	general substrate transporter	1	1	1	1	1	1	1	1	1	1	1	1	1	1	1	1	1	1	1	1	0	0
ML734937	956472	957410	BDV34DRAFT_234042	Methionine synthase [Source:UniProtKB/TrEMBL%3BAcc:A0A5N6E3J0]	1	1	1	1	1	1	1	1	1	1	1	1	1	1	1	1	1	1	1	1	0	0
ML734937	958599	960576	BDV34DRAFT_184672	Acetamidase	1	1	1	1	1	1	1	1	1	1	1	1	1	1	1	1	1	1	1	1	0	0
ML734937	961501	964470	BDV34DRAFT_208593	tryptophan synthase beta subunit-like PLP-dependent enzyme	1	1	1	1	1	1	1	1	1	1	1	1	1	1	1	1	1	1	1	1	0	0
ML734937	964612	965981	BDV34DRAFT_63727	concanavalin A-like lectin/glucanase domain-containing protein	1	1	1	1	1	1	1	1	1	1	1	1	1	1	1	1	1	1	1	1	0	0
ML734937	967245	969470	BDV34DRAFT_219346	Transmembrane protein [Source:UniProtKB/TrEMBL%3BAcc:A0A5N6E6N4]	1	1	1	1	1	1	1	1	1	1	1	1	1	1	1	1	1	1	1	1	0	0
ML734937	970428	972385	BDV34DRAFT_184679	mannosyltransferase putative-domain-containing protein	1	1	1	1	1	1	1	1	1	1	1	1	1	1	1	1	1	1	1	1	0	0
ML734937	973773	974801	BDV34DRAFT_219348	Concanavalin A-like lectin/glucanase [Source:UniProtKB/TrEMBL%3BAcc:A0A5N6E3J1]	1	1	1	1	1	1	1	1	1	1	1	1	1	1	1	1	1	1	1	1	0	0
ML734937	975744	976478	BDV34DRAFT_208598	Deuterolysin [Source:UniProtKB/TrEMBL%3BAcc:A0A5N6E5S6]	1	1	1	1	1	1	1	1	1	1	1	1	1	1	1	1	1	1	1	1	0	0
ML734937	976917	982195	BDV34DRAFT_208599	NB-ARC domain-containing protein [Source:UniProtKB/TrEMBL%3BAcc:A0A5N6E5I1]	1	1	1	1	1	1	1	1	1	1	1	1	1	1	1	1	1	1	1	1	0	0
ML734937	983240	985116	BDV34DRAFT_208600	F-box domain-containing protein [Source:UniProtKB/TrEMBL%3BAcc:A0A5N6E4Q9]	1	1	1	1	1	1	1	1	1	1	1	1	1	1	1	1	1	1	1	1	0	0
ML734937	985817	986269	BDV34DRAFT_219353	unspecified product	0	0	0	0	0	0	0	0	0	1	1	0	0	0	0	0	0	0	0	0	0.0198413	0.040404
ML734937	991864	995014	BDV34DRAFT_208601	Suppressor of anucleate metulae protein B [Source:UniProtKB/TrEMBL%3BAcc:A0A5N6E4G8]	1	1	1	1	1	1	1	1	1	1	1	1	1	1	1	1	1	1	1	1	0	0
ML734937	997108	997714	BDV34DRAFT_234051	DDE_5 domain-containing protein [Source:UniProtKB/TrEMBL%3BAcc:A0A5N6E426]	1	1	1	1	1	1	1	1	1	1	1	1	1	1	1	1	1	1	1	1	0	0
ML734937	1000372	1001649	BDV34DRAFT_63811	Zn(2)-C6 fungal-type domain-containing protein [Source:UniProtKB/TrEMBL%3BAcc:A0A5N6E487]	1	1	1	1	1	1	1	1	1	1	1	1	1	1	1	1	1	1	1	1	0	0
ML734937	1002446	1006530	BDV34DRAFT_184690	E1-E2 ATPase-domain-containing protein	1	1	1	1	1	1	1	1	1	1	1	1	1	1	1	1	1	1	1	1	0	0
ML734937	1007181	1009005	BDV34DRAFT_63836	beta-lactamase/transpeptidase-like protein	1	1	1	1	1	0	0	0	0	1	1	0	1	1	1	1	1	1	1	1	0.0952381	0.193939
ML734937	1009529	1013061	BDV34DRAFT_63830	NB-ARC domain-containing protein [Source:UniProtKB/TrEMBL%3BAcc:A0A5N6E3K0]	1	1	1	1	1	0	0	0	0	1	1	0	1	1	1	1	1	1	1	1	0.0952381	0.193939
ML734937	1013830	1014902	BDV34DRAFT_219360	DUF4457 domain-containing protein [Source:UniProtKB/TrEMBL%3BAcc:A0A5N6E5T6]	1	1	1	1	1	0	0	0	0	1	1	0	1	1	1	1	1	1	1	1	0.0952381	0.193939
ML734937	1015118	1016302	BDV34DRAFT_234053	NADP-dependent oxidoreductase domain-containing protein	1	1	1	1	1	0	0	0	0	1	1	0	1	1	1	1	1	1	1	1	0.0952381	0.193939
ML734937	1020153	1021680	BDV34DRAFT_63861	TauD domain-containing protein [Source:UniProtKB/TrEMBL%3BAcc:A0A5N6E4R9]	1	1	1	1	1	1	1	1	1	1	1	1	1	1	1	1	1	1	1	1	0	0
ML734937	1022217	1024056	BDV34DRAFT_184697	Taurine catabolism dioxygenase TauD [Source:UniProtKB/TrEMBL%3BAcc:A0A5N6E3K6]	1	1	1	1	1	1	1	1	1	1	1	1	1	1	1	1	1	1	1	1	0	0
ML734937	1024967	1026633	BDV34DRAFT_184698	pyridoxal-dependent decarboxylase	1	1	1	1	1	1	1	1	1	1	1	1	1	1	1	1	1	1	1	1	0	0
ML734937	1027174	1029451	BDV34DRAFT_184699	AMP-binding domain-containing protein [Source:UniProtKB/TrEMBL%3BAcc:A0A5N6E435]	1	1	1	1	1	1	1	1	1	1	1	1	1	1	1	1	1	1	1	1	0	0
ML734937	1031064	1033231	BDV34DRAFT_234057	Alpha/Beta hydrolase protein	1	1	1	1	1	1	1	1	1	1	1	1	1	1	1	1	1	1	1	1	0	0
ML734937	1033676	1034849	BDV34DRAFT_219367	Sugar phosphate isomerase/epimerase [Source:UniProtKB/TrEMBL%3BAcc:A0A5N6E6Q4]	1	1	1	1	1	1	1	1	1	1	1	1	1	1	1	1	1	1	1	1	0	0
ML734937	1035519	1036094	BDV34DRAFT_234059	ABM domain-containing protein [Source:UniProtKB/TrEMBL%3BAcc:A0A5N6E3L7]	1	1	1	1	1	1	1	1	1	1	1	1	1	1	1	1	1	1	1	1	0	0
ML734937	1037422	1038770	BDV34DRAFT_63902	FAD dependent oxidoreductase	1	1	1	1	1	1	1	1	1	1	1	1	1	1	1	1	1	1	1	1	0	0
ML734937	1038771	1039769	BDV34DRAFT_63901	Formate/nitrite transporter	1	1	1	1	1	1	1	1	1	1	1	1	1	1	1	1	1	1	1	1	0	0
ML734937	1041474	1043000	BDV34DRAFT_208614	G8 domain-containing protein [Source:UniProtKB/TrEMBL%3BAcc:A0A5N6E5K3]	1	1	1	1	1	1	1	1	1	1	1	1	1	1	1	1	1	1	1	1	0	0
ML734937	1044512	1045100	BDV34DRAFT_219372	Sulfotransferase family protein [Source:UniProtKB/TrEMBL%3BAcc:A0A5N6E4S9]	1	1	1	1	1	0	0	0	0	1	1	1	0	0	0	0	0	0	0	0	0.208333	0.424242
ML734937	1047594	1055467	BDV34DRAFT_234061	Polyketide synthase [Source:UniProtKB/TrEMBL%3BAcc:A0A5N6E3L8]	1	1	1	1	1	0	0	0	0	1	1	1	0	0	0	0	0	0	0	0	0.208333	0.424242
ML734937	1056186	1057307	BDV34DRAFT_184706	DUF3632 domain containing protein [Source:UniProtKB/TrEMBL%3BAcc:A0A5N6E4I2]	1	1	1	1	1	1	1	1	0	1	1	1	1	0	1	1	1	1	1	1	0.0198413	0
ML734937	1058495	1059174	BDV34DRAFT_219376	cytochrome P450	2	1	1	1	1	0	0	1	0	1	1	1	1	1	1	1	1	1	1	1	4.16334e-16	4.16334e-16
ML734937	1059864	1060544	BDV34DRAFT_184708	DUF2905 domain-containing protein [Source:UniProtKB/TrEMBL%3BAcc:A0A5N6E4A5]	1	1	1	1	1	1	1	1	1	1	1	1	1	1	1	1	1	1	1	1	0	0
ML734937	1061719	1063439	BDV34DRAFT_219377	cytochrome P450	1	1	1	1	1	1	1	1	1	1	1	1	1	1	1	1	1	1	1	1	0	0
ML734937	1066386	1066986	BDV34DRAFT_208619	DUF4240 domain-containing protein [Source:UniProtKB/TrEMBL%3BAcc:A0A5N6E3M5]	1	1	1	1	1	1	1	1	1	1	1	1	1	1	1	1	1	1	1	1	0	0
ML734938	15707	17693	BDV34DRAFT_219380	acyl transferase/acyl hydrolase/lysophospholipase	1	0	1	1	1	1	1	1	1	1	1	1	1	1	1	1	1	1	1	1	0	0
ML734938	19159	21033	BDV34DRAFT_234721	general substrate transporter	1	1	1	1	1	1	1	1	1	1	1	2	1	1	1	2	2	2	1	2	0.493333	0.167619
ML734938	23613	24806	BDV34DRAFT_234723	RTA1 like protein-domain-containing protein	1	1	1	1	1	1	1	1	1	1	1	1	1	1	1	1	1	1	1	1	0	0
ML734938	25555	29058	BDV34DRAFT_219383	Ricin B-type lectin domain-containing protein [Source:UniProtKB/TrEMBL%3BAcc:A0A5N6E1N6]	1	1	1	1	1	1	1	1	1	1	1	1	1	1	1	1	1	1	1	1	0	0
ML734938	29743	31595	BDV34DRAFT_234727	PLAT domain-containing protein [Source:UniProtKB/TrEMBL%3BAcc:A0A5N6E2I7]	1	1	1	1	1	1	1	1	1	1	1	1	1	1	1	1	1	1	1	1	0	0
ML734938	33159	34768	BDV34DRAFT_208625	major facilitator superfamily domain-containing protein	1	1	1	1	1	1	1	1	1	1	1	1	1	1	1	1	1	1	1	1	0	0
ML734938	35099	35953	BDV34DRAFT_219386	Amidohydro-rel domain-containing protein [Source:UniProtKB/TrEMBL%3BAcc:A0A5N6E250]	1	1	1	1	1	1	1	1	1	1	1	1	1	1	1	1	1	1	1	1	0	0
ML734938	37272	38767	BDV34DRAFT_85420	F-box domain-containing protein [Source:UniProtKB/TrEMBL%3BAcc:A0A5N6E4R2]	1	1	1	1	1	1	1	1	1	1	1	1	1	1	1	1	1	1	1	1	0	0
ML734938	39095	40630	BDV34DRAFT_85421	APH domain-containing protein [Source:UniProtKB/TrEMBL%3BAcc:A0A5N6E1N2]	1	1	1	1	1	1	1	1	1	1	1	1	1	1	1	1	1	1	1	1	0	0
ML734938	40837	41091	BDV34DRAFT_184725	unspecified product	1	1	1	1	1	1	1	1	1	1	1	1	1	1	1	1	1	1	1	1	0	0
ML734938	41764	44179	BDV34DRAFT_85425	POT family-domain-containing protein	1	1	1	1	1	1	1	1	1	1	1	1	1	1	1	1	1	1	1	1	0	0
ML734938	44501	46262	BDV34DRAFT_184728	Amine oxidase [Source:UniProtKB/TrEMBL%3BAcc:A0A5N6E3D0]	1	1	1	1	1	1	1	1	1	1	1	1	1	1	1	1	1	1	1	1	0	0
ML734938	48885	49706	BDV34DRAFT_219390	class I glutamine amidotransferase-like protein	1	1	1	1	1	1	0	1	1	1	1	1	1	1	1	1	1	1	1	1	0	0
ML734938	50130	57485	BDV34DRAFT_219391	Carrier domain-containing protein [Source:UniProtKB/TrEMBL%3BAcc:A0A5N6E1P8]	1	1	1	1	1	1	0	1	1	1	1	1	1	1	1	1	1	1	1	1	0	0
ML734938	58432	60763	BDV34DRAFT_234732	Glutamine amidotransferase type-2 domain-containing protein [Source:UniProtKB/TrEMBL%3BAcc:A0A5N6E2J9]	1	1	1	1	1	1	0	1	1	1	1	1	1	1	1	1	1	1	1	1	0	0
ML734938	61264	62694	BDV34DRAFT_219393	GA4 desaturase [Source:UniProtKB/TrEMBL%3BAcc:A0A5N6E1W9]	1	1	1	1	1	1	0	1	1	1	1	1	1	1	1	1	1	1	1	1	0	0
ML734938	64086	65804	BDV34DRAFT_234734	FAD-binding domain-containing protein	1	1	1	1	1	1	0	1	1	1	1	1	1	1	1	1	1	1	1	1	0	0
ML734938	66172	67479	BDV34DRAFT_184732	Short-chain dehydrogenase [Source:UniProtKB/TrEMBL%3BAcc:A0A5N6E4S4]	1	1	1	1	1	1	1	1	1	1	1	1	1	1	1	1	1	1	1	1	0	0
ML734938	71750	72818	BDV34DRAFT_234736	ANK_REP_REGION domain-containing protein [Source:UniProtKB/TrEMBL%3BAcc:A0A5N6E1P3]	1	1	1	1	1	1	1	1	1	1	1	1	1	1	1	1	1	1	1	1	0	0
ML734938	74495	75488	BDV34DRAFT_219397	GA4 desaturase family protein [Source:UniProtKB/TrEMBL%3BAcc:A0A5N6E1Q0]	1	1	1	1	1	1	1	1	1	1	1	1	1	1	1	1	1	1	1	1	0	0
ML734938	75959	79024	BDV34DRAFT_219398	Carrier domain-containing protein [Source:UniProtKB/TrEMBL%3BAcc:A0A5N6E3V9]	1	1	1	1	1	1	1	1	1	1	1	1	1	1	1	1	1	1	1	1	0	0
ML734938	79539	83606	BDV34DRAFT_234740	cytochrome P450	1	1	1	1	1	1	1	1	1	1	1	1	1	1	1	1	1	1	1	1	0	0
ML734938	84214	85711	BDV34DRAFT_208636	major facilitator superfamily domain-containing protein	1	1	1	1	1	1	1	1	1	1	1	1	1	1	1	1	1	1	1	1	0	0
ML734938	87605	89584	BDV34DRAFT_85584	Integral membrane protein [Source:UniProtKB/TrEMBL%3BAcc:A0A5N6E1Q7]	1	1	1	1	1	1	1	1	1	1	1	1	1	1	1	1	1	1	1	1	0	0
ML734938	89534	91254	BDV34DRAFT_184749	Integral membrane protein TmpA [Source:UniProtKB/TrEMBL%3BAcc:A0A5N6E2L0]	1	1	1	1	1	1	1	1	1	1	1	1	1	1	1	1	1	1	1	1	0	0
ML734938	93546	95374	BDV34DRAFT_85608	G_PROTEIN_RECEP_F1_2 domain-containing protein [Source:UniProtKB/TrEMBL%3BAcc:A0A5N6E1X8]	1	1	1	1	1	1	1	1	1	1	1	1	1	1	1	1	1	1	1	1	0	0
ML734938	98109	100038	BDV34DRAFT_184755	Similar to [Source:UniProtKB/TrEMBL%3BAcc:A0A5N6E267]	1	1	1	1	1	1	1	1	1	1	1	1	1	1	1	1	1	1	1	1	0	0
ML734938	101365	102759	BDV34DRAFT_208640	TRI14-like protein [Source:UniProtKB/TrEMBL%3BAcc:A0A5N6E4T8]	1	1	1	1	1	1	1	1	1	1	1	1	1	1	1	1	1	1	1	1	0	0
ML734938	103668	105802	BDV34DRAFT_184757	ankyrin repeat-containing domain protein	1	1	1	1	1	1	1	1	1	1	1	1	1	1	1	1	1	1	1	1	0	0
ML734938	107023	107481	BDV34DRAFT_219408	Secreted protein [Source:UniProtKB/TrEMBL%3BAcc:A0A5N6E1R0]	1	1	1	1	1	1	1	1	1	1	1	1	1	1	1	1	1	1	1	1	0	0
ML734938	108073	110110	BDV34DRAFT_208641	major facilitator superfamily domain-containing protein	1	1	1	1	1	1	1	1	1	1	1	1	1	1	1	1	1	1	1	1	0	0
ML734938	110729	111640	BDV34DRAFT_219410	putative GNAT family N-acetyltransferase	1	1	1	1	1	1	1	1	1	1	1	1	1	1	1	1	1	1	1	1	0	0
ML734938	111663	113251	BDV34DRAFT_219411	C6 finger domain protein	1	1	1	1	1	1	1	1	1	1	1	1	1	1	1	1	1	1	1	1	0	0
ML734938	113332	115482	BDV34DRAFT_234746	Alpha/Beta hydrolase protein	1	1	1	1	1	1	1	1	1	1	1	1	1	1	1	1	1	1	1	1	0	0
ML734938	115440	117410	BDV34DRAFT_85726	FAD dependent oxidoreductase-domain-containing protein	1	1	1	1	1	1	1	1	1	1	1	1	1	1	1	1	1	1	1	1	0	0
ML734938	117846	118476	BDV34DRAFT_85749	unspecified product	1	1	1	1	1	1	1	1	1	1	1	1	1	1	1	1	1	1	1	1	0	0
ML734938	118650	120515	BDV34DRAFT_208644	amidase signature domain-containing protein	1	1	1	1	1	1	1	1	1	1	1	1	1	1	1	1	1	1	1	1	0	0
ML734938	120774	123709	BDV34DRAFT_85737	T5orf172 domain-containing protein [Source:UniProtKB/TrEMBL%3BAcc:A0A5N6E4U9]	1	1	1	1	1	1	1	1	1	1	1	1	1	1	1	1	1	1	1	1	0	0
ML734938	124293	125511	BDV34DRAFT_85762	Secreted protein [Source:UniProtKB/TrEMBL%3BAcc:A0A5N6E1R4]	1	1	1	1	1	1	1	1	1	1	1	1	1	1	1	1	1	1	1	1	0	0
ML734938	127143	128739	BDV34DRAFT_85781	Fungal_trans domain-containing protein [Source:UniProtKB/TrEMBL%3BAcc:A0A5N6E1S1]	1	1	1	1	1	1	1	1	1	1	1	1	1	1	1	1	1	1	1	1	0	0
ML734938	129657	132048	BDV34DRAFT_184776	major facilitator superfamily domain-containing protein	1	1	1	1	1	1	1	1	1	1	1	1	1	1	1	1	1	1	1	1	0	0
ML734938	132392	133696	BDV34DRAFT_234752	Acyl-CoA desaturase [Source:UniProtKB/TrEMBL%3BAcc:A0A5N6E3F3]	1	1	1	1	1	1	1	1	1	1	1	1	1	1	1	1	1	1	1	1	0	0
ML734938	135044	135354	BDV34DRAFT_219420	UPF0506 domain-containing protein [Source:UniProtKB/TrEMBL%3BAcc:A0A5N6E2N5]	1	1	1	1	1	1	1	1	1	1	1	1	1	1	1	1	1	1	1	1	0	0
ML734938	138644	140394	BDV34DRAFT_219421	amino acid/polyamine transporter I	1	1	1	1	1	1	1	1	1	1	1	1	1	1	1	1	1	1	1	1	0	0
ML734938	143561	144133	BDV34DRAFT_219422	DUF725 domain-containing protein [Source:UniProtKB/TrEMBL%3BAcc:A0A5N6E2N1]	1	1	1	1	1	1	1	1	1	1	1	1	1	1	1	1	1	1	1	1	0	0
ML734938	146614	148148	BDV34DRAFT_219423	aspartic peptidase domain-containing protein	1	1	1	1	1	1	1	1	1	1	1	1	1	1	1	1	1	1	1	1	0	0
ML734938	150136	151443	BDV34DRAFT_184779	FKBP-type peptidyl-prolyl cis-trans isomerase	1	1	1	1	1	1	1	1	1	1	1	1	1	1	1	1	1	1	1	1	0	0
ML734938	151717	152688	BDV34DRAFT_184780	DUF3109 family protein [Source:UniProtKB/TrEMBL%3BAcc:A0A5N6E4V9]	1	1	1	1	1	1	1	1	1	1	1	1	1	1	1	1	1	1	1	1	0	0
ML734938	154311	155959	BDV34DRAFT_184785	pectin lyase fold/virulence factor	1	1	1	1	1	1	1	1	1	1	1	1	1	1	1	1	1	1	1	1	0	0
ML734938	157519	158926	BDV34DRAFT_219427	P-type ATPase [Source:UniProtKB/TrEMBL%3BAcc:A0A5N6E1T3]	1	1	1	1	1	1	1	1	1	1	1	1	1	1	1	1	1	1	1	1	0	0
ML734938	160458	162946	BDV34DRAFT_219428	glycosyl hydrolase family 3 N terminal domain-containing protein	1	1	1	1	1	1	1	1	1	1	1	1	1	1	1	1	1	1	1	1	0	0
ML734938	164579	165354	BDV34DRAFT_219429	Chitosanase [Source:UniProtKB/TrEMBL%3BAcc:A0A5N6E3F9]	1	1	1	1	1	1	1	1	1	1	1	1	1	1	1	1	1	1	1	1	0	0
ML734938	168739	169256	BDV34DRAFT_219430	Secreted protein [Source:UniProtKB/TrEMBL%3BAcc:A0A5N6E2P5]	1	1	1	1	1	1	1	1	1	1	1	1	1	1	1	1	1	1	1	1	0	0
ML734938	169464	171662	BDV34DRAFT_184787	Phosphotransferase [Source:UniProtKB/TrEMBL%3BAcc:A0A5N6E1T7]	1	1	1	1	1	1	1	1	1	1	1	1	1	1	1	1	1	1	1	1	0	0
ML734938	172552	173876	BDV34DRAFT_85893	cutinase-domain-containing protein	1	1	1	1	1	1	1	1	1	1	1	1	1	1	1	1	1	1	1	1	0	0
ML734938	178414	180880	BDV34DRAFT_184792	major facilitator superfamily domain-containing protein	1	1	1	1	1	1	1	1	1	1	1	1	1	1	1	1	1	1	1	1	0	0
ML734938	180984	182768	BDV34DRAFT_184793	Peptidase C45%2C acyl-coenzyme A:6-aminopenicillanic acid acyl-transferase [Source:UniProtKB/TrEMBL%3BAcc:A0A5N6E293]	1	1	1	1	1	1	1	1	1	1	1	1	1	1	1	1	1	1	1	1	0	0
ML734938	182881	185236	BDV34DRAFT_184797	fungal-specific transcription factor domain-containing protein	1	1	1	1	1	1	1	1	1	1	1	1	1	1	1	1	1	1	1	1	0	0
ML734938	185249	187212	BDV34DRAFT_184798	nucleotide-diphospho-sugar transferase	1	1	1	1	1	1	1	1	1	1	1	1	1	1	1	1	1	1	1	1	0	0
ML734938	187274	189380	BDV34DRAFT_184799	acyltransferase family-domain-containing protein	1	1	1	1	1	1	1	1	1	1	1	1	1	1	1	1	1	1	1	1	0	0
ML734938	189731	191980	BDV34DRAFT_184800	unspecified product	1	1	1	1	1	1	1	1	1	1	1	1	1	1	1	1	1	1	1	1	0	0
ML734938	193062	193494	BDV34DRAFT_219438	DUF3791 domain-containing protein [Source:UniProtKB/TrEMBL%3BAcc:A0A5N6E3G5]	1	1	1	1	1	1	1	1	2	1	1	1	1	1	1	1	1	1	1	1	0	0
ML734938	193938	202328	BDV34DRAFT_184804	Alpha-1%2C3-glucan synthase [Source:UniProtKB/TrEMBL%3BAcc:A0A5N6E2Q5]	1	1	1	1	1	1	1	1	1	1	1	1	1	1	1	1	1	1	1	1	0	0
ML734938	204935	207603	BDV34DRAFT_184805	glycoside hydrolase superfamily	1	1	1	1	1	1	1	1	1	1	1	1	1	1	1	1	1	1	1	1	0	0
ML734938	208103	210453	BDV34DRAFT_184807	glycoside hydrolase superfamily	1	1	1	1	1	1	1	1	1	1	1	1	1	1	1	1	1	1	1	1	0	0
ML734938	211588	212941	BDV34DRAFT_184808	Ser-Thr-rich glycosyl-phosphatidyl-inositol-anchored membrane family-domain-containing protein	1	1	1	1	1	1	1	1	1	1	1	1	1	1	1	1	1	1	1	1	0	0
ML734938	213915	215337	BDV34DRAFT_86006	Epimerase domain-containing protein [Source:UniProtKB/TrEMBL%3BAcc:A0A5N6E2A3]	1	1	1	1	1	1	1	1	1	1	1	1	1	1	1	1	1	1	1	1	0	0
ML734938	215338	217036	BDV34DRAFT_86007	adenosine deaminase	1	1	1	1	1	1	1	1	1	1	1	1	1	1	1	1	1	1	1	1	0	0
ML734938	217730	218978	BDV34DRAFT_184812	chaperonin 10-like protein	1	1	1	1	1	1	1	1	1	1	1	1	1	1	1	1	1	1	1	1	0	0
ML734938	219208	223957	BDV34DRAFT_184813	P-loop containing nucleoside triphosphate hydrolase protein	1	1	1	1	1	1	1	1	1	1	1	1	1	1	1	1	1	1	1	1	0	0
ML734938	225481	228146	BDV34DRAFT_86060	major facilitator superfamily domain-containing protein	1	1	1	1	1	1	1	1	1	1	1	1	1	1	1	1	1	1	1	1	0	0
ML734938	228825	231999	BDV34DRAFT_234755	4Fe-4S Mo/W bis-MGD-type domain-containing protein [Source:UniProtKB/TrEMBL%3BAcc:A0A5N6E3H5]	1	1	1	1	1	1	1	1	1	1	1	1	1	1	1	1	1	1	1	1	0	0
ML734938	232159	233629	BDV34DRAFT_86081	MoeA%2C N-terminal and linker domain-containing protein	1	1	1	1	1	1	1	1	1	1	1	1	1	1	1	1	1	1	1	1	0	0
ML734938	233656	234345	BDV34DRAFT_219451	MobA-like NTP transferase domain-containing protein	1	1	1	1	1	1	1	1	1	1	1	1	1	1	1	1	1	1	1	1	0	0
ML734938	235200	237493	BDV34DRAFT_184824	F-box domain-containing protein [Source:UniProtKB/TrEMBL%3BAcc:A0A5N6E2R1]	1	1	1	1	1	1	1	1	1	1	1	1	1	1	1	1	1	1	1	1	0	0
ML734938	241467	242607	BDV34DRAFT_86133	Cell wall protein PhiA [Source:UniProtKB/TrEMBL%3BAcc:A0A5N6E229]	1	1	1	1	1	1	1	1	1	1	1	1	1	1	1	1	1	1	1	1	0	0
ML734938	243944	244504	BDV34DRAFT_184826	Signal peptide protein [Source:UniProtKB/TrEMBL%3BAcc:A0A5N6E2B1]	1	1	1	1	1	1	1	1	1	1	1	1	1	1	1	1	1	1	1	1	0	0
ML734938	246421	246712	BDV34DRAFT_219455	VSP [Source:UniProtKB/TrEMBL%3BAcc:A0A5N6E4Y5]	1	1	1	1	1	1	1	1	1	1	1	1	1	1	1	1	1	1	0	1	0	0
ML734938	247433	249471	BDV34DRAFT_86146	ANK_REP_REGION domain-containing protein [Source:UniProtKB/TrEMBL%3BAcc:A0A5N6E1V5]	1	1	1	1	1	1	1	1	1	1	1	1	0	0	0	0	0	0	0	0	0.491071	1
ML734938	249489	252728	BDV34DRAFT_184831	C2H2-type domain-containing protein [Source:UniProtKB/TrEMBL%3BAcc:A0A5N6E1W1]	1	1	1	1	1	1	1	1	1	1	1	1	0	0	0	0	0	0	0	0	0.491071	1
ML734938	254305	257337	BDV34DRAFT_86172	OPT oligopeptide transporter protein-domain-containing protein	1	1	1	1	1	1	1	1	1	1	1	1	1	1	1	1	1	1	1	1	0	0
ML734938	257361	258598	BDV34DRAFT_234757	major intrinsic protein-domain-containing protein	1	1	1	1	1	1	1	1	1	1	1	1	1	1	1	1	1	1	1	1	0	0
ML734938	260320	262071	BDV34DRAFT_219460	Fungal_trans domain-containing protein [Source:UniProtKB/TrEMBL%3BAcc:A0A5N6E2S6]	1	1	1	1	1	1	1	1	1	1	1	1	1	1	1	1	1	1	1	1	0	0
ML734938	262169	263027	BDV34DRAFT_234760	Alpha/Beta hydrolase protein	1	1	1	1	1	1	1	1	1	1	1	1	1	1	1	1	1	1	1	1	0	0
ML734938	263867	265465	BDV34DRAFT_208674	major facilitator superfamily domain-containing protein	1	1	1	1	1	1	1	1	1	1	1	1	1	1	1	1	1	1	1	1	0	0
ML734938	266039	267305	BDV34DRAFT_234762	FAD_binding_3 domain-containing protein [Source:UniProtKB/TrEMBL%3BAcc:A0A5N6E240]	1	1	1	1	1	1	1	1	1	1	1	1	1	1	1	1	1	1	1	1	0	0
ML734938	267634	268625	BDV34DRAFT_184835	N-acetyltransferase domain-containing protein [Source:UniProtKB/TrEMBL%3BAcc:A0A5N6E2C6]	1	1	1	1	1	1	1	1	1	1	1	1	1	1	1	1	1	1	1	1	0	0
ML734938	269511	273021	BDV34DRAFT_234764	Glutamine--fructose-6-phosphate transaminase (isomerizing) [Source:UniProtKB/TrEMBL%3BAcc:A0A5N6E4Z3]	1	1	1	1	1	1	1	1	1	1	1	1	1	1	1	1	1	1	1	1	0	0
ML734938	273517	274467	BDV34DRAFT_184836	Isochorismatase-like protein	1	1	1	1	1	1	1	1	1	1	1	1	1	1	1	1	1	1	1	1	0	0
ML734938	275535	275987	BDV34DRAFT_219467	glycerate kinase	1	1	1	1	1	1	1	1	1	1	1	1	1	1	1	1	1	1	1	1	0	0
ML734938	277212	279917	BDV34DRAFT_234765	Nitrate reductase [NADPH] [Source:UniProtKB/TrEMBL%3BAcc:A0A5N6E428]	1	1	1	1	1	1	1	1	1	1	1	1	1	1	1	1	1	1	1	1	0	0
ML734938	281688	282157	BDV34DRAFT_184837	Phosphocarrier HPr protein-like protein	1	1	1	1	1	0	0	0	1	1	1	1	1	1	1	1	1	1	1	1	0.0420168	0.0855615
ML734938	282625	284149	BDV34DRAFT_86206	2-Hacid_dh_C domain-containing protein [Source:UniProtKB/TrEMBL%3BAcc:A0A5N6E2T8]	1	1	1	1	1	1	1	1	1	1	1	1	1	1	1	1	1	1	1	1	0	0
ML734938	291900	293016	BDV34DRAFT_86237	putative glutathione S-transferase	1	1	1	1	1	1	1	1	0	1	1	1	1	1	1	1	1	1	1	1	0	0
ML734938	293273	294307	BDV34DRAFT_219472	Secreted protein [Source:UniProtKB/TrEMBL%3BAcc:A0A5N6E2T5]	1	1	1	0	1	1	1	1	0	0	1	1	1	1	1	0	0	0	0	0	0.491071	0.0900974
ML734938	294357	296172	BDV34DRAFT_219473	unspecified product	1	1	1	0	0	1	1	0	0	0	1	1	1	0	1	0	0	0	0	0	0.25974	0.0603437
ML734938	297397	298635	BDV34DRAFT_219474	Integral membrane protein [Source:UniProtKB/TrEMBL%3BAcc:A0A5N6E2D7]	1	1	1	1	0	1	1	0	1	1	1	1	1	0	1	1	1	1	1	1	0.0420168	0
ML734938	298803	301315	BDV34DRAFT_86248	putative peptidase family-domain-containing protein	1	1	1	1	1	1	1	1	1	1	1	1	1	1	1	1	1	1	1	1	0	0
ML734938	302017	304102	BDV34DRAFT_219476	Alpha/Beta hydrolase protein	1	1	1	1	1	1	1	1	1	1	1	1	1	1	1	1	1	1	1	1	0	0
ML734938	304436	305626	BDV34DRAFT_184849	chaperonin 10-like protein	1	1	1	1	1	1	1	1	1	1	1	1	1	1	1	1	1	1	1	1	0	0
ML734938	306297	307135	BDV34DRAFT_219478	unspecified product	1	1	1	1	1	1	1	1	1	1	1	1	1	1	1	1	1	1	1	1	0	0
ML734938	308381	309343	BDV34DRAFT_234768	N-acetylmuramoyl-L-alanine amidase domain-containing protein	1	1	1	1	1	1	1	1	1	1	1	1	1	1	1	1	1	1	1	1	0	0
ML734938	310646	311466	BDV34DRAFT_234770	CDH-cyt domain-containing protein [Source:UniProtKB/TrEMBL%3BAcc:A0A5N6E2V0]	1	1	1	1	1	1	1	1	1	1	1	1	1	1	1	1	1	1	1	1	0	0
ML734938	312624	313568	BDV34DRAFT_219482	ULP_PROTEASE domain-containing protein [Source:UniProtKB/TrEMBL%3BAcc:A0A5N6E1Y7]	1	1	1	1	1	1	1	1	1	1	1	1	1	1	1	1	1	1	1	1	0	0
ML734938	315588	316633	BDV34DRAFT_86265	Similar to [Source:UniProtKB/TrEMBL%3BAcc:A0A5N6E2U5]	1	1	1	1	1	1	1	1	1	1	1	1	1	1	1	1	1	1	1	1	0	0
ML734938	316796	317131	BDV34DRAFT_219484	NAD_binding_4 domain-containing protein [Source:UniProtKB/TrEMBL%3BAcc:A0A5N6E263]	0	0	0	0	0	1	0	1	1	1	1	1	1	1	1	1	1	1	1	1	0.127551	0.25974
ML734938	317538	319528	BDV34DRAFT_184853	aromatic prenyltransferase	0	0	0	0	0	1	0	1	1	1	1	1	1	1	1	1	1	1	1	1	0.127551	0.25974
ML734938	319752	321643	BDV34DRAFT_219486	Glycosyltransferase family 1 protein [Source:UniProtKB/TrEMBL%3BAcc:A0A5N6E515]	0	0	0	0	0	1	0	1	1	1	1	1	1	1	1	1	1	1	1	1	0.127551	0.25974
ML734938	321649	323088	BDV34DRAFT_184854	HpcH/HpaI aldolase/citrate lyase family protein	0	0	0	0	0	1	0	1	1	1	1	1	1	1	1	1	1	1	1	1	0.127551	0.25974
ML734938	323468	324913	BDV34DRAFT_219488	FAD_binding_3 domain-containing protein [Source:UniProtKB/TrEMBL%3BAcc:A0A5N6E1Z9]	0	0	0	0	0	1	0	1	1	1	1	1	1	1	1	1	1	1	1	1	0.127551	0.25974
ML734938	325641	327045	BDV34DRAFT_234771	FAD_binding_3 domain-containing protein [Source:UniProtKB/TrEMBL%3BAcc:A0A5N6E448]	0	0	0	0	0	1	0	1	1	1	1	1	1	1	1	1	1	1	1	1	0.127551	0.25974
ML734938	327586	328975	BDV34DRAFT_208708	pyridoxal phosphate-dependent transferase	0	0	0	0	0	1	0	1	1	1	1	1	1	1	1	1	1	1	1	1	0.127551	0.25974
ML734938	329763	334458	BDV34DRAFT_219491	P-loop containing nucleoside triphosphate hydrolase protein	0	0	0	0	0	1	0	1	1	1	1	1	1	1	1	1	1	1	1	1	0.127551	0.25974
ML734938	335168	336395	BDV34DRAFT_234773	SirQ [Source:UniProtKB/TrEMBL%3BAcc:A0A5N6E1Z7]	1	1	1	1	1	1	1	1	1	1	1	1	1	1	1	1	1	1	1	1	0	0
ML734938	336721	337257	BDV34DRAFT_219493	Protein kinase domain-containing protein [Source:UniProtKB/TrEMBL%3BAcc:A0A5N6E2V6]	0	0	0	0	0	1	0	1	1	1	1	1	0	0	1	0	0	0	1	0	0.0104167	0.012987
ML734938	338217	340735	BDV34DRAFT_208691	ankyrin repeat-containing domain protein	1	1	1	1	1	1	1	1	1	1	1	1	1	1	1	1	1	1	1	1	0	0
ML734938	341789	344117	BDV34DRAFT_184863	Transmembrane protein [Source:UniProtKB/TrEMBL%3BAcc:A0A5N6E524]	1	1	1	1	1	1	1	1	1	1	1	1	1	1	1	1	1	1	1	1	0	0
ML734938	341789	342352	BDV34DRAFT_86304	Galactose-1-phosphate uridylyltransferase [Source:UniProtKB/TrEMBL%3BAcc:A0A5N6E2F6]	1	1	1	1	1	1	1	1	1	1	1	1	1	1	1	1	1	1	1	1	0	0
ML734938	344486	345856	BDV34DRAFT_184864	Secreted protein [Source:UniProtKB/TrEMBL%3BAcc:A0A5N6E1Z8]	1	1	1	1	1	1	1	1	1	1	1	1	1	1	1	1	1	1	1	1	0	0
ML734938	347742	348470	BDV34DRAFT_219498	DUF4396 domain-containing protein [Source:UniProtKB/TrEMBL%3BAcc:A0A5N6E209]	1	1	1	1	1	1	1	1	1	1	1	0	1	1	1	0	1	1	1	1	0	0
ML734938	352639	354102	BDV34DRAFT_184869	NYN domain-containing protein	1	1	1	1	1	1	1	1	1	1	1	1	1	1	1	1	1	1	1	1	0	0
ML734938	354058	355689	BDV34DRAFT_86380	BTB domain-containing protein [Source:UniProtKB/TrEMBL%3BAcc:A0A5N6E3N1]	1	1	1	1	1	1	1	1	1	1	1	1	1	1	1	1	1	1	1	1	0	0
ML734938	355313	357656	BDV34DRAFT_184873	Fungal_trans domain-containing protein [Source:UniProtKB/TrEMBL%3BAcc:A0A5N6E2X2]	1	1	1	1	1	1	1	1	1	1	1	1	1	1	1	1	1	1	1	1	0	0
ML734938	357863	359137	BDV34DRAFT_184874	Dihydrodipicolinate synthase family protein [Source:UniProtKB/TrEMBL%3BAcc:A0A5N6E207]	1	1	1	1	1	1	1	1	1	1	1	1	1	1	1	1	1	1	1	1	0	0
ML734938	360051	362409	BDV34DRAFT_184875	fungal-specific transcription factor domain-containing protein	1	1	1	1	1	1	1	1	1	1	1	1	1	1	1	1	1	1	1	1	0	0
ML734938	362969	364904	BDV34DRAFT_219503	major facilitator superfamily domain-containing protein	1	1	1	1	1	1	1	1	1	1	1	1	1	1	1	1	1	1	1	1	0	0
ML734938	365932	366263	BDV34DRAFT_219504	unspecified product	1	1	1	1	1	1	1	1	1	1	1	1	1	1	1	1	1	1	1	1	0	0
ML734938	366666	368151	BDV34DRAFT_219505	FAD dependent oxidoreductase	1	1	1	1	1	1	1	1	1	1	1	1	1	1	1	1	1	1	1	1	0	0
ML734938	368463	370369	BDV34DRAFT_234782	amino acid permease/ SLC12A domain-containing protein	1	1	1	1	1	1	1	1	1	1	1	1	1	1	1	1	1	1	1	1	0	0
ML734938	370838	371836	BDV34DRAFT_86422	HAD-like domain-containing protein	1	1	1	1	1	1	1	1	1	1	1	1	1	1	1	1	1	1	1	1	0	0
ML734938	371900	374619	BDV34DRAFT_219508	fungal-specific transcription factor domain-containing protein	1	1	1	1	1	1	1	1	1	1	1	1	1	1	1	1	1	1	1	1	0	0
ML734938	376128	376442	BDV34DRAFT_219509	unspecified product	1	1	1	1	1	1	1	1	1	1	1	1	1	1	1	1	1	1	1	1	0	0
ML734938	377494	378876	BDV34DRAFT_234786	secretory lipase-domain-containing protein	1	1	1	1	1	1	1	1	1	1	1	1	1	1	1	1	1	1	1	1	0	0
ML734938	378958	380848	BDV34DRAFT_86449	thiolase-like protein	1	1	1	1	1	1	1	1	1	1	1	1	1	1	1	1	1	1	1	1	0	0
ML734938	381113	382949	BDV34DRAFT_208704	cytochrome P450	1	1	1	1	1	1	1	1	1	1	1	1	1	1	1	1	1	1	1	1	0	0
ML734938	383502	385693	BDV34DRAFT_184893	cytochrome P450	1	1	1	1	1	1	1	1	1	1	1	1	1	1	1	1	1	1	1	1	0	0
ML734938	386177	388537	BDV34DRAFT_184894	major facilitator superfamily domain-containing protein	1	1	1	1	1	1	1	1	1	1	1	1	1	1	1	1	1	1	1	1	0	0
ML734938	388958	391228	BDV34DRAFT_184902	Integral membrane protein [Source:UniProtKB/TrEMBL%3BAcc:A0A5N6E545]	1	1	1	1	1	1	1	1	1	1	1	1	1	1	1	1	1	1	1	1	0	0
ML734938	391622	392996	BDV34DRAFT_184904	SET domain-containing protein [Source:UniProtKB/TrEMBL%3BAcc:A0A5N6E220]	1	1	1	1	1	1	1	1	1	1	1	1	1	1	1	1	1	1	1	1	0	0
ML734938	393172	394057	BDV34DRAFT_184906	Alpha/beta hydrolase fold-1	1	1	1	1	1	1	1	1	1	1	1	1	1	1	1	1	1	1	1	1	0	0
ML734938	395119	395867	BDV34DRAFT_219518	major facilitator superfamily domain-containing protein	0	0	0	0	0	0	0	1	0	1	1	1	1	0	0	0	0	0	0	0	0.0952381	0.00969697
ML734938	397844	398499	BDV34DRAFT_219519	C2H2-type domain-containing protein [Source:UniProtKB/TrEMBL%3BAcc:A0A5N6E3Q3]	1	1	1	0	1	1	1	1	1	1	1	1	1	1	1	1	1	1	1	1	0	0
ML734938	398652	400927	BDV34DRAFT_184907	luciferase-like domain-containing protein	1	1	1	1	1	1	1	1	1	1	1	1	1	1	1	1	1	1	1	1	0	0
ML734938	401442	404457	BDV34DRAFT_86575	Sodium:solute symporter family-domain-containing protein	1	1	1	1	1	1	1	1	1	1	1	1	1	1	1	1	1	1	1	1	0	0
ML734938	404543	405864	BDV34DRAFT_234790	transcriptional regulator PAI 2-type	1	1	1	1	1	1	1	1	1	1	1	1	1	1	1	1	1	1	1	1	0	0
ML734938	406411	409541	BDV34DRAFT_219523	TPR_REGION domain-containing protein [Source:UniProtKB/TrEMBL%3BAcc:A0A5N6E299]	1	1	1	1	1	1	1	1	1	1	1	1	1	1	1	1	1	1	1	1	0	0
ML734938	410326	412442	BDV34DRAFT_208713	GMC_OxRdtase_N domain-containing protein [Source:UniProtKB/TrEMBL%3BAcc:A0A5N6E2J4]	1	1	1	1	1	1	1	1	1	1	1	1	1	1	1	1	1	1	1	1	0	0
ML734938	415364	416462	BDV34DRAFT_208714	Fatty acid hydroxylase domain-containing protein [Source:UniProtKB/TrEMBL%3BAcc:A0A5N6E554]	1	1	1	1	1	1	1	1	1	1	1	1	1	1	1	1	1	1	1	1	0	0
ML734938	417231	419410	BDV34DRAFT_234801	Alpha/Beta hydrolase protein	1	1	1	1	1	1	1	1	1	1	1	1	1	1	1	1	1	1	1	1	0	0
ML734938	420233	422224	BDV34DRAFT_219527	major facilitator superfamily domain-containing protein	1	1	1	1	1	1	1	1	1	1	1	1	1	1	1	0	1	1	1	1	0	0
ML734938	422423	424363	BDV34DRAFT_184915	cytochrome P450	1	1	1	1	1	1	1	1	1	1	1	1	1	1	1	1	1	1	1	1	0	0
ML734938	426223	428121	BDV34DRAFT_86612	Helo_like_N domain-containing protein [Source:UniProtKB/TrEMBL%3BAcc:A0A5N6E3R3]	1	1	1	1	1	1	2	1	1	1	1	1	1	2	1	1	1	1	1	1	0.0198413	0
ML734938	428235	430086	BDV34DRAFT_86618	Helo_like_N domain-containing protein [Source:UniProtKB/TrEMBL%3BAcc:A0A5N6E301]	1	1	1	1	1	1	1	1	1	1	1	1	1	1	1	1	1	1	1	1	0	0
ML734938	430557	431940	BDV34DRAFT_184920	ADH_N domain-containing protein [Source:UniProtKB/TrEMBL%3BAcc:A0A5N6E237]	1	1	1	1	1	1	0	1	1	1	1	1	1	1	1	1	1	1	1	1	0	0
ML734938	432619	434726	BDV34DRAFT_86636	amidase signature domain-containing protein	1	1	1	1	1	1	1	1	1	1	1	1	1	1	1	1	1	1	1	1	0	0
ML734938	434458	437494	BDV34DRAFT_86640	glycoside hydrolase superfamily	1	1	1	1	1	1	1	1	1	1	1	1	1	1	1	1	1	1	1	1	0	0
ML734938	438192	440350	BDV34DRAFT_86645	GMC_OxRdtase_N domain-containing protein [Source:UniProtKB/TrEMBL%3BAcc:A0A5N6E2K3]	1	1	1	1	1	1	1	1	1	1	1	1	1	1	1	1	1	1	1	1	0	0
ML734938	440351	440883	BDV34DRAFT_86646	unspecified product	1	1	1	1	1	1	1	1	1	1	1	1	1	1	1	1	1	1	1	1	0	0
ML734938	440812	443852	BDV34DRAFT_208722	glycosyl hydrolase family 76-domain-containing protein	1	1	1	1	1	1	1	1	1	1	1	1	1	1	1	1	1	1	1	1	0	0
ML734938	444129	446260	BDV34DRAFT_184925	amidase signature domain-containing protein	1	1	1	1	1	1	1	1	1	1	1	1	1	1	1	1	1	1	1	1	0	0
ML734938	446955	447461	BDV34DRAFT_219537	DDE Tnp4 domain-containing protein [Source:UniProtKB/TrEMBL%3BAcc:A0A5N6E4A1]	1	1	1	1	1	1	1	1	1	1	1	1	1	1	1	1	1	1	1	1	0	0
ML734938	450013	452006	BDV34DRAFT_219538	phosphate transporter	1	1	1	1	1	1	1	1	1	1	1	1	1	1	1	1	1	1	1	1	0	0
ML734938	452416	453033	BDV34DRAFT_219539	Similar to [Source:UniProtKB/TrEMBL%3BAcc:A0A5N6E311]	1	1	1	1	1	1	1	1	1	1	1	1	1	1	1	1	1	1	1	1	0	0
ML734938	453459	455044	BDV34DRAFT_234807	cytochrome P450	1	1	1	1	1	1	1	1	1	1	1	1	1	1	1	1	1	1	1	1	0	0
ML734938	456045	457528	BDV34DRAFT_86681	Cora-domain-containing protein [Source:UniProtKB/TrEMBL%3BAcc:A0A5N6E313]	1	1	1	1	1	1	1	1	1	1	1	1	1	1	1	1	1	1	1	1	0	0
ML734938	458000	459563	BDV34DRAFT_184931	major facilitator superfamily domain-containing protein	1	1	1	1	1	1	1	1	1	1	1	1	1	1	1	1	1	1	1	1	0	0
ML734938	459625	463918	BDV34DRAFT_208728	amidase signature domain-containing protein	1	1	1	1	1	1	1	1	1	1	1	1	1	1	1	1	1	1	1	1	0	0
ML734938	464808	466255	BDV34DRAFT_208730	Aldo/keto reductase	1	1	1	1	1	1	1	1	1	1	1	1	1	1	1	1	1	1	1	1	0	0
ML734938	467026	468362	BDV34DRAFT_219546	enolase C-terminal domain-like protein	0	0	0	0	1	1	1	1	1	1	1	1	1	1	1	1	1	1	1	1	0.0669643	0.136364
ML734938	468739	470821	BDV34DRAFT_234810	dihydroxyacetone kinase	0	0	0	0	1	1	1	1	1	1	1	1	1	1	1	1	1	1	1	1	0.0669643	0.136364
ML734938	471366	474711	BDV34DRAFT_234813	Carrier domain-containing protein [Source:UniProtKB/TrEMBL%3BAcc:A0A5N6E4B1]	0	0	0	0	0	1	1	1	1	1	1	1	0	1	1	0	0	0	0	0	0.25974	0.0603437
ML734938	475177	477036	BDV34DRAFT_234815	MFS general substrate transporter	1	1	1	1	1	1	1	1	1	1	1	1	1	1	1	1	1	1	0	1	0	0
ML734938	477700	478736	BDV34DRAFT_219550	Photolyase/cryptochrome alpha/beta domain-containing protein [Source:UniProtKB/TrEMBL%3BAcc:A0A5N6E322]	1	1	1	1	1	1	1	1	1	1	1	1	1	1	1	1	1	1	1	1	0	0
ML734938	480494	481054	BDV34DRAFT_219551	unspecified product	1	1	1	1	1	1	1	1	1	1	1	1	1	1	1	1	1	1	1	1	0	0
ML734938	481497	482869	BDV34DRAFT_184935	PrpF protein	1	1	1	1	1	1	1	1	1	1	1	1	1	1	1	1	1	1	1	1	0	0
ML734938	483284	485147	BDV34DRAFT_86708	FAD dependent oxidoreductase	1	1	1	1	1	1	1	1	1	1	1	1	1	1	1	1	1	1	1	1	0	0
ML734938	485251	487261	BDV34DRAFT_219554	mediator of RNA polymerase II transcription subunit 17	1	1	1	1	1	1	1	1	1	1	1	1	1	1	1	1	1	1	1	1	0	0
ML734938	488417	491436	BDV34DRAFT_86748	phosphofructokinase 1	1	1	1	1	1	1	1	1	1	1	1	1	1	1	1	1	1	1	1	1	0	0
ML734938	491699	493240	BDV34DRAFT_219556	IMP-specific 5-nucleotidase	1	1	1	1	1	1	1	1	1	1	1	1	1	1	1	1	1	1	1	1	0	0
ML734938	495219	495845	BDV34DRAFT_219557	unspecified product	1	1	1	1	1	1	1	1	1	1	1	1	1	1	1	1	1	1	1	1	0	0
ML734938	495925	498001	BDV34DRAFT_86800	general substrate transporter	1	1	1	1	1	1	1	1	1	1	1	1	1	1	1	1	1	1	1	1	0	0
ML734938	499705	501833	BDV34DRAFT_86815	major facilitator superfamily domain-containing protein	1	1	1	1	1	1	1	1	1	1	1	1	1	1	1	1	1	1	1	1	0	0
ML734938	503318	508098	BDV34DRAFT_234819	ABC-2 type transporter-domain-containing protein	1	1	1	1	1	1	1	1	1	1	1	1	1	1	1	1	1	1	1	1	0	0
ML734938	512237	515933	BDV34DRAFT_219561	Sensor histidine kinase/response regulator [Source:UniProtKB/TrEMBL%3BAcc:A0A5N6E268]	1	1	1	1	1	1	1	1	1	1	1	1	1	1	1	1	1	1	1	1	0	0
ML734938	516165	517660	BDV34DRAFT_234820	Protein ecm33 [Source:UniProtKB/TrEMBL%3BAcc:A0A5N6E342]	1	1	1	1	1	1	1	1	1	1	1	1	1	1	1	1	1	1	1	1	0	0
ML734938	518950	519462	BDV34DRAFT_219563	Secreted protein [Source:UniProtKB/TrEMBL%3BAcc:A0A5N6E2E0]	1	1	1	1	1	1	1	0	1	1	1	1	1	1	1	1	1	1	1	1	0	0
ML734938	520383	522182	BDV34DRAFT_234824	major facilitator superfamily domain-containing protein	1	1	1	1	1	1	1	1	1	1	1	1	1	1	1	1	1	1	1	1	0	0
ML734938	522850	524349	BDV34DRAFT_219565	fungal-specific transcription factor domain-containing protein	1	1	1	1	1	1	1	1	1	1	1	1	1	1	1	1	1	1	1	1	0	0
ML734938	524385	526887	BDV34DRAFT_86865	fungal-specific transcription factor domain-containing protein	1	1	1	1	1	1	1	1	1	1	1	1	1	1	1	1	1	1	1	1	0	0
ML734938	527017	529892	BDV34DRAFT_184958	ZIP zinc transporter-domain-containing protein	1	1	1	1	1	1	1	1	1	1	1	1	1	1	1	1	1	1	1	1	0	0
ML734938	530238	531714	BDV34DRAFT_184959	NAD(P)-binding protein [Source:UniProtKB/TrEMBL%3BAcc:A0A5N6E4D6]	1	1	1	1	1	1	1	1	1	1	1	1	1	1	1	1	1	1	1	1	0	0
ML734938	532076	533074	BDV34DRAFT_219569	chaperonin 10-like protein	1	1	1	1	1	1	1	1	1	1	1	1	1	1	1	1	1	1	1	1	0	0
ML734938	533304	534626	BDV34DRAFT_86943	Helitron_like_N domain-containing protein [Source:UniProtKB/TrEMBL%3BAcc:A0A5N6E348]	1	1	1	1	1	1	1	1	1	1	1	1	1	1	1	1	1	1	1	1	0	0
ML734938	534610	535119	BDV34DRAFT_86964	Secreted protein [Source:UniProtKB/TrEMBL%3BAcc:A0A5N6E278]	1	1	1	1	1	1	1	1	1	1	1	1	1	1	1	1	1	1	1	1	0	0
ML734938	535120	536595	BDV34DRAFT_86904	Glycosyltransferase family 31 protein [Source:UniProtKB/TrEMBL%3BAcc:A0A5N6E352]	1	1	1	1	1	1	1	1	1	1	1	1	1	1	1	1	1	1	1	1	0	0
ML734938	536640	537698	BDV34DRAFT_219572	BZIP domain-containing protein [Source:UniProtKB/TrEMBL%3BAcc:A0A5N6E2E8]	1	1	1	1	1	1	1	1	1	1	1	1	1	1	1	1	1	1	1	1	0	0
ML734938	537741	539144	BDV34DRAFT_86916	Short-chain dehydrogenase [Source:UniProtKB/TrEMBL%3BAcc:A0A5N6E2Q1]	1	1	1	1	1	1	1	1	1	1	1	1	1	1	1	1	1	1	1	1	0	0
ML734938	539891	540419	BDV34DRAFT_219574	RRM domain-containing protein [Source:UniProtKB/TrEMBL%3BAcc:A0A5N6E5B1]	1	1	1	1	1	1	1	1	1	1	1	1	1	1	1	1	1	1	1	1	0	0
ML734938	540971	541438	BDV34DRAFT_219575	YopX domain-containing protein [Source:UniProtKB/TrEMBL%3BAcc:A0A5N6E280]	1	1	1	1	0	1	1	1	1	1	1	1	1	1	1	1	1	1	1	1	0	0
ML734938	541937	543794	BDV34DRAFT_219576	unspecified product	1	1	1	1	1	1	1	1	1	1	1	1	1	0	0	0	0	0	1	0	0.353741	0.612245
ML734938	544173	546078	BDV34DRAFT_86978	Zn(2)-C6 fungal-type domain-containing protein [Source:UniProtKB/TrEMBL%3BAcc:A0A5N6E4E6]	1	1	1	1	1	1	1	1	1	1	1	1	1	1	1	1	1	1	1	1	0	0
ML734938	545961	547269	BDV34DRAFT_208756	NMO domain-containing protein [Source:UniProtKB/TrEMBL%3BAcc:A0A5N6E443]	1	1	1	1	1	1	1	1	1	1	1	1	1	1	1	1	1	1	1	1	0	0
ML734938	547624	548639	BDV34DRAFT_184968	NAD(P)-binding protein [Source:UniProtKB/TrEMBL%3BAcc:A0A5N6E357]	1	1	1	1	1	1	1	1	1	1	1	1	1	1	1	1	1	1	1	1	0	0
ML734938	548753	549370	BDV34DRAFT_184969	Alternative protein [Source:UniProtKB/TrEMBL%3BAcc:A0A5N6E285]	1	1	1	1	1	1	1	1	1	1	1	1	1	1	1	1	1	1	1	1	0	0
ML734938	549367	551504	BDV34DRAFT_184971	major facilitator superfamily domain-containing protein	1	1	1	1	1	1	1	1	1	1	1	1	1	1	1	1	1	1	1	1	0	0
ML734938	551548	553007	BDV34DRAFT_184972	DUF1445 domain-containing protein [Source:UniProtKB/TrEMBL%3BAcc:A0A5N6E2G9]	1	1	1	1	1	1	1	1	1	1	1	1	1	1	1	1	1	1	1	1	0	0
ML734938	554694	557139	BDV34DRAFT_234831	Zn(2)-C6 fungal-type domain-containing protein [Source:UniProtKB/TrEMBL%3BAcc:A0A5N6E2R2]	1	1	1	1	1	1	1	1	1	1	1	1	1	1	1	1	1	1	1	1	0	0
ML734938	557406	559531	BDV34DRAFT_184975	cytochrome P450	1	1	1	1	1	1	1	1	1	1	1	1	1	1	1	1	1	1	1	1	0	0
ML734938	560837	562926	BDV34DRAFT_87040	Aldo_ket_red domain-containing protein [Source:UniProtKB/TrEMBL%3BAcc:A0A5N6E289]	1	1	1	1	1	1	1	1	1	1	1	1	1	1	1	0	0	0	1	0	0.703125	0.321429
ML734938	564036	565138	BDV34DRAFT_184977	N-acetyltransferase domain-containing protein [Source:UniProtKB/TrEMBL%3BAcc:A0A5N6E2A0]	1	1	1	1	1	1	1	1	1	1	1	1	1	1	1	1	1	1	1	1	0	0
ML734938	565094	567120	BDV34DRAFT_184979	major facilitator superfamily domain-containing protein	1	1	1	1	1	1	1	1	1	1	1	1	1	1	1	1	1	1	1	1	0	0
ML734938	568027	568582	BDV34DRAFT_87060	Secreted protein [Source:UniProtKB/TrEMBL%3BAcc:A0A5N6E453]	1	1	1	1	1	1	1	1	1	1	1	1	1	1	1	1	1	1	1	1	0	0
ML734938	572628	578878	BDV34DRAFT_208763	SANT domain-containing protein [Source:UniProtKB/TrEMBL%3BAcc:A0A5N6E369]	1	1	1	1	1	1	1	1	1	1	1	1	1	1	1	1	1	1	1	1	0	0
ML734938	580159	582317	BDV34DRAFT_184984	Deoxyhypusine synthase	1	1	1	1	1	1	1	1	1	1	1	1	1	1	1	1	1	1	1	1	0	0
ML734938	583114	587578	BDV34DRAFT_87112	MATH and UCH domain protein [Source:UniProtKB/TrEMBL%3BAcc:A0A5N6E372]	1	1	1	1	1	1	1	1	1	1	1	1	1	1	1	1	1	1	1	1	0	0
ML734938	587592	590143	BDV34DRAFT_184989	NOL1/NOP2/sun family-domain-containing protein	1	1	1	1	1	1	1	1	1	1	1	1	1	1	1	1	1	1	1	1	0	0
ML734938	590356	591295	BDV34DRAFT_184990	cell-cycle control medial ring component-domain-containing protein	1	1	1	1	1	1	1	1	1	1	1	1	1	1	1	1	1	1	1	1	0	0
ML734938	591297	595166	BDV34DRAFT_184991	WD40-repeat-containing domain protein	1	1	1	1	1	1	1	1	1	1	1	1	1	1	1	1	1	1	1	1	0	0
ML734938	595156	596737	BDV34DRAFT_184992	XPA protein C-terminus-domain-containing protein	1	1	1	1	1	1	1	1	1	1	1	1	1	1	1	1	1	1	1	1	0	0
ML734938	597345	598552	BDV34DRAFT_219596	PIG-P	1	1	1	1	1	1	1	1	1	1	1	1	1	1	1	1	1	1	1	1	0	0
ML734938	601208	604289	BDV34DRAFT_87147	DUF221-domain-containing protein [Source:UniProtKB/TrEMBL%3BAcc:A0A5N6E4G3]	1	1	1	1	1	1	1	1	1	1	1	1	1	1	1	1	1	1	1	1	0	0
ML734938	604425	606774	BDV34DRAFT_87156	glycoside hydrolase superfamily	1	1	1	1	1	1	1	1	1	1	1	1	1	1	1	1	1	1	1	1	0	0
ML734938	607558	611159	BDV34DRAFT_184999	MINDY_DUB domain-containing protein [Source:UniProtKB/TrEMBL%3BAcc:A0A5N6E378]	1	1	1	1	1	1	1	1	1	1	1	1	1	1	1	1	1	1	1	1	0	0
ML734938	611579	612993	BDV34DRAFT_208772	major facilitator superfamily domain-containing protein	1	1	1	1	1	1	1	1	1	1	1	1	1	1	1	1	1	1	1	1	0	0
ML734938	614376	614940	BDV34DRAFT_185003	GFO_IDH_MocA domain-containing protein [Source:UniProtKB/TrEMBL%3BAcc:A0A5N6E380]	1	1	1	1	1	1	1	1	1	1	1	1	1	1	1	1	1	1	1	1	0	0
ML734938	615132	617188	BDV34DRAFT_185004	Gcd10p family-domain-containing protein	1	1	1	1	1	1	1	1	1	1	1	1	1	1	1	1	1	1	1	1	0	0
ML734938	617244	618439	BDV34DRAFT_185005	actin-related protein 2/3 complex subunit 3	1	1	1	1	1	1	1	1	1	1	1	1	1	1	1	1	1	1	1	1	0	0
ML734938	618544	620583	BDV34DRAFT_185006	P-loop containing nucleoside triphosphate hydrolase protein	1	1	1	1	1	1	1	1	1	1	1	1	1	1	1	1	1	1	1	1	0	0
ML734938	621137	622814	BDV34DRAFT_185008	histidine phosphatase superfamily	1	1	1	1	1	1	1	1	1	1	1	1	1	1	1	1	0	1	1	1	0	0
ML734938	623615	624489	BDV34DRAFT_87239	Cyclin_C domain-containing protein [Source:UniProtKB/TrEMBL%3BAcc:A0A5N6E2B6]	1	1	1	1	1	0	1	1	1	1	1	1	1	1	1	1	0	1	1	1	0	0
ML734938	626186	626839	BDV34DRAFT_219605	F-box domain-containing protein [Source:UniProtKB/TrEMBL%3BAcc:A0A5N6E4H7]	1	1	1	1	1	1	1	1	1	1	1	1	1	1	1	1	0	1	1	1	0	0
ML734938	626873	627555	BDV34DRAFT_219606	DUF5063 domain-containing protein [Source:UniProtKB/TrEMBL%3BAcc:A0A5N6E471]	1	1	1	1	1	1	1	1	1	1	1	1	1	1	1	1	0	1	1	1	0	0
ML734938	628549	629562	BDV34DRAFT_87254	flavo protein	1	1	1	1	1	1	1	1	1	1	1	1	1	1	1	1	0	1	1	1	0	0
ML734938	629759	630734	BDV34DRAFT_208778	DUF3431 domain containing protein [Source:UniProtKB/TrEMBL%3BAcc:A0A5N6E2A8]	1	2	1	1	1	2	2	1	1	1	1	1	1	1	1	1	0	1	1	1	0.107143	0.136364
ML734938	631204	633497	BDV34DRAFT_87290	cyclophilin-like domain-containing protein	1	1	1	1	1	1	1	1	1	1	1	1	1	1	1	1	0	1	1	1	0	0
ML734938	633420	636494	BDV34DRAFT_87304	HSF_DOMAIN domain-containing protein [Source:UniProtKB/TrEMBL%3BAcc:A0A5N6E2J6]	1	1	1	1	1	1	1	1	1	1	1	1	1	1	1	1	0	1	1	1	0	0
ML734938	637197	639004	BDV34DRAFT_87287	NADP-dependent oxidoreductase domain-containing protein	1	1	1	1	1	1	1	1	1	1	1	1	1	1	1	1	1	1	1	1	0	0
ML734938	640304	640973	BDV34DRAFT_219613	GPI anchored protein [Source:UniProtKB/TrEMBL%3BAcc:A0A5N6E5E9]	1	1	1	1	1	1	1	1	1	1	1	1	1	1	1	1	1	1	1	1	0	0
ML734938	642976	643845	BDV34DRAFT_185021	Transmembrane protein [Source:UniProtKB/TrEMBL%3BAcc:A0A5N6E2B2]	1	1	1	1	1	1	1	1	1	1	1	1	1	1	1	1	1	1	1	1	0	0
ML734938	648072	650009	BDV34DRAFT_208782	R3H domain protein [Source:UniProtKB/TrEMBL%3BAcc:A0A5N6E2C4]	1	1	1	1	1	1	1	1	1	1	1	1	1	1	1	1	1	1	1	1	0	0
ML734938	651820	653038	BDV34DRAFT_87405	histone H2A.Z	1	1	1	1	1	1	1	1	1	1	1	1	1	1	1	1	1	1	1	1	0	0
ML734938	653606	654330	BDV34DRAFT_208784	inorganic phosphate transport PHO88	1	1	1	1	1	1	1	1	1	1	1	1	1	1	1	1	1	1	1	1	0	0
ML734938	655814	658334	BDV34DRAFT_185038	glyceraldehyde-3-phosphate dehydrogenase	1	1	1	1	1	1	1	1	1	1	1	1	1	1	1	1	1	1	1	1	0	0
ML734938	659116	662225	BDV34DRAFT_219618	Histone deacetylase [Source:UniProtKB/TrEMBL%3BAcc:A0A5N6E2B7]	1	1	1	1	1	1	1	1	1	1	1	1	1	1	1	1	1	1	1	1	0	0
ML734938	663704	664168	BDV34DRAFT_208787	blastomyces yeast-phase-specific protein	1	1	1	1	1	1	1	1	1	1	1	1	1	1	1	1	1	1	1	1	0	0
ML734938	664779	666093	BDV34DRAFT_185053	dephospho-CoA kinase-domain-containing protein	1	1	1	1	1	1	1	1	1	1	1	1	1	1	1	1	1	1	1	1	0	0
ML734938	666255	668287	BDV34DRAFT_185054	Xylogalacturonan beta-1%2C3-xylosyltransferase [Source:UniProtKB/TrEMBL%3BAcc:A0A5N6E2V1]	1	1	1	1	1	1	1	1	1	1	1	1	1	1	1	1	1	1	1	1	0	0
ML734938	669195	670677	BDV34DRAFT_234840	Proline racemase [Source:UniProtKB/TrEMBL%3BAcc:A0A5N6E5F8]	1	1	1	1	1	1	1	1	1	1	1	1	1	1	1	1	1	1	1	1	0	0
ML734938	672009	675416	BDV34DRAFT_219623	Metalloenzyme%2C LuxS/M16 peptidase-like protein	1	1	1	1	1	1	1	1	1	1	1	1	1	1	1	1	1	1	1	1	0	0
ML734938	675859	677461	BDV34DRAFT_185059	nucleotide hydrolase-domain-containing protein	1	1	1	1	1	1	1	1	1	1	1	1	1	1	1	1	1	1	1	1	0	0
ML734938	678456	679559	BDV34DRAFT_234842	Alpha/Beta hydrolase protein	1	1	1	1	1	1	1	1	1	1	1	1	1	1	1	1	1	1	1	1	0	0
ML734938	681656	682633	BDV34DRAFT_87846	DUF4604 domain-containing protein [Source:UniProtKB/TrEMBL%3BAcc:A0A5N6E488]	1	1	1	1	1	1	1	1	1	1	1	1	1	1	1	1	1	1	1	1	0	0
ML734938	682806	683907	BDV34DRAFT_185061	zinc-finger domain-containing protein	1	1	1	1	1	1	1	1	1	1	1	1	1	1	1	1	1	1	1	1	0	0
ML734938	683920	684747	BDV34DRAFT_185062	UPF0047 protein C4A8.02c [Source:UniProtKB/TrEMBL%3BAcc:A0A5N6E2C3]	0	0	1	1	0	1	0	0	0	1	1	1	1	1	1	1	1	1	1	1	0.127551	0.25974
ML734938	684836	686439	BDV34DRAFT_185067	Necrosis inducing protein [Source:UniProtKB/TrEMBL%3BAcc:A0A5N6E3B3]	0	0	1	1	0	1	0	1	0	1	1	1	0	1	1	1	1	1	1	1	0.127551	0.0541126
ML734938	686809	689349	BDV34DRAFT_208796	ankyrin repeat-containing domain protein	1	1	1	1	1	1	1	1	1	1	1	1	1	1	1	1	1	1	1	1	0	0
ML734938	690444	691202	BDV34DRAFT_208798	Mss4-like protein	1	1	1	1	1	1	1	1	1	1	1	1	1	1	1	1	1	1	1	1	0	0
ML734938	691568	692454	BDV34DRAFT_185070	LysM domain-containing protein [Source:UniProtKB/TrEMBL%3BAcc:A0A5N6E5G7]	1	1	1	1	1	1	1	1	1	1	1	1	1	1	1	1	1	1	1	1	0	0
ML734938	693095	694648	BDV34DRAFT_219632	Oligosaccharide flippase family protein [Source:UniProtKB/TrEMBL%3BAcc:A0A5N6E2D3]	1	1	1	1	1	1	1	1	1	1	1	1	1	1	1	1	1	1	1	1	0	0
ML734938	699559	701956	BDV34DRAFT_87899	F-box domain-containing protein [Source:UniProtKB/TrEMBL%3BAcc:A0A5N6E2E1]	1	1	1	1	1	1	1	1	1	1	1	1	1	1	1	1	1	1	1	1	0	0
ML734938	701939	704001	BDV34DRAFT_87923	putative alpha-galactosidase B	1	1	1	1	1	1	1	1	1	1	1	1	1	1	1	1	1	1	1	1	0	0
ML734938	704225	705170	BDV34DRAFT_185078	DUF4091 domain-containing protein [Source:UniProtKB/TrEMBL%3BAcc:A0A5N6E497]	1	1	1	1	1	1	1	1	1	1	1	1	1	1	1	1	1	1	1	1	0	0
ML734938	709156	710193	BDV34DRAFT_219636	BTB domain-containing protein [Source:UniProtKB/TrEMBL%3BAcc:A0A5N6E3C2]	1	0	1	1	1	1	1	1	1	1	1	1	1	1	1	1	1	1	1	1	0	0
ML734938	712426	713222	BDV34DRAFT_185081	COesterase domain-containing protein [Source:UniProtKB/TrEMBL%3BAcc:A0A5N6E2D1]	1	0	1	1	2	1	1	1	1	1	1	2	2	1	1	1	1	1	1	1	0	0
ML734938	714862	718347	BDV34DRAFT_208804	L-ornithine N(5)-monooxygenase (NAD(P)H) [Source:UniProtKB/TrEMBL%3BAcc:A0A5N6E3B9]	1	1	1	1	1	1	1	1	1	1	1	1	1	1	1	1	1	1	1	1	0	0
ML734938	718664	721287	BDV34DRAFT_87959	Zn(2)-C6 fungal-type domain-containing protein [Source:UniProtKB/TrEMBL%3BAcc:A0A5N6E2M7]	1	1	1	1	1	1	1	1	1	1	1	1	1	1	1	1	1	1	1	1	0	0
ML734938	721524	722899	BDV34DRAFT_234851	Alpha/Beta hydrolase protein	1	1	1	1	1	1	1	1	1	1	1	1	1	1	1	1	1	1	1	1	0	0
ML734938	723218	724075	BDV34DRAFT_219644	HEPN_Toprim_N domain-containing protein [Source:UniProtKB/TrEMBL%3BAcc:A0A5N6E5H7]	1	1	1	1	1	1	1	1	1	1	1	1	1	1	1	1	1	1	1	1	0	0
ML734938	727873	728263	BDV34DRAFT_185090	unspecified product	1	1	1	1	1	1	1	1	1	1	1	1	1	1	1	1	1	1	1	1	0	0
ML734938	727900	729453	BDV34DRAFT_87984	Parallel beta-helix repeat protein [Source:UniProtKB/TrEMBL%3BAcc:A0A5N6E2F1]	1	1	1	1	1	1	1	1	1	1	1	1	1	1	1	1	1	1	1	1	0	0
ML734938	731958	733219	BDV34DRAFT_87987	Transmembrane protein [Source:UniProtKB/TrEMBL%3BAcc:A0A5N6E4K9]	1	1	1	1	1	1	1	1	1	1	1	1	1	1	1	1	1	1	1	1	0	0
ML734938	733332	734799	BDV34DRAFT_185093	Zinc/iron permease	1	1	1	1	1	1	1	1	1	1	1	1	1	1	1	1	1	1	1	1	0	0
ML734938	736505	738042	BDV34DRAFT_87996	putative pectin lyase F	1	1	1	1	1	1	1	1	1	1	1	1	1	1	1	1	1	1	1	1	0	0
ML734938	740004	742070	BDV34DRAFT_219649	Zn(2)-C6 fungal-type domain-containing protein [Source:UniProtKB/TrEMBL%3BAcc:A0A5N6E2E2]	1	1	1	1	1	1	1	1	1	1	1	1	1	1	1	1	1	1	1	1	0	0
ML734938	742172	742612	BDV34DRAFT_88014	unspecified product	1	1	1	1	1	1	1	1	1	1	1	1	1	1	1	1	1	1	1	1	0	0
ML734938	742295	744187	BDV34DRAFT_185099	unspecified product	1	1	1	1	1	1	1	1	1	1	1	1	1	1	1	1	1	1	1	1	0	0
ML734938	745487	748530	BDV34DRAFT_185101	fungal-specific transcription factor domain-containing protein	1	1	1	1	1	1	1	1	1	1	1	1	1	1	1	1	1	1	1	1	0	0
ML734938	750258	751017	BDV34DRAFT_88072	Reverse transcriptase [Source:UniProtKB/TrEMBL%3BAcc:A0A5N6E5I5]	1	1	1	1	1	1	1	1	1	1	1	1	1	1	1	1	1	1	1	1	0	0
ML734938	751468	754033	BDV34DRAFT_88065	Six-hairpin glycosidase-like protein	1	1	1	1	1	1	1	1	1	1	1	1	1	1	1	1	1	1	1	1	0	0
ML734938	754227	755546	BDV34DRAFT_185105	Oxidoreductase [Source:UniProtKB/TrEMBL%3BAcc:A0A5N6E2F9]	1	1	1	1	1	1	1	1	1	1	1	1	1	1	1	1	1	1	1	1	0	0
ML734938	756163	761432	BDV34DRAFT_208816	MFS domain-containing protein [Source:UniProtKB/TrEMBL%3BAcc:A0A5N6E4L9]	1	1	1	1	1	1	1	1	1	1	1	1	1	1	1	1	1	1	1	1	0	0
ML734938	761570	762445	BDV34DRAFT_219656	beta-lactamase-like protein	1	1	1	1	1	1	1	1	1	1	1	1	1	1	1	1	1	1	1	1	0	0
ML734938	762892	763355	BDV34DRAFT_234856	putative oxalocrotonate tautomerase	1	1	1	1	1	1	1	1	1	1	1	1	1	1	1	1	1	1	1	1	0	0
ML734938	765512	766689	BDV34DRAFT_185109	unspecified product	1	1	1	1	1	1	1	1	1	1	1	1	1	1	1	1	1	1	1	1	0	0
ML734938	766770	767127	BDV34DRAFT_185111	unspecified product	1	1	1	1	1	1	1	1	1	1	1	1	1	1	1	1	1	1	1	1	0	0
ML734938	767265	770293	BDV34DRAFT_185112	unspecified product	1	1	1	1	1	1	1	1	1	1	1	1	1	1	1	1	1	1	1	1	0	0
ML734938	770594	771214	BDV34DRAFT_185113	Similar to [Source:UniProtKB/TrEMBL%3BAcc:A0A5N6E2Z1]	1	1	1	1	1	1	1	1	1	1	1	1	1	1	1	1	1	1	1	1	0	0
ML734938	771225	772733	BDV34DRAFT_185114	WD40-repeat-containing domain protein	1	1	1	1	1	1	1	1	1	1	1	1	1	1	1	1	1	1	1	1	0	0
ML734938	773240	776216	BDV34DRAFT_234858	ATP-grasp domain-containing protein [Source:UniProtKB/TrEMBL%3BAcc:A0A5N6E2G1]	1	1	1	1	1	1	1	1	1	1	1	1	1	1	1	1	1	1	1	1	0	0
ML734938	776394	776869	BDV34DRAFT_208823	zinc-binding domain-containing protein	1	1	1	1	1	1	1	1	1	1	1	1	1	1	1	1	1	1	1	1	0	0
ML734938	778032	779319	BDV34DRAFT_88139	unspecified product	1	1	1	1	1	1	1	1	1	1	1	1	1	1	1	1	1	1	1	1	0	0
ML734938	780007	782311	BDV34DRAFT_88163	general substrate transporter	1	1	1	1	1	1	1	1	1	1	1	1	1	1	1	1	1	1	1	1	0	0
ML734938	782127	783143	BDV34DRAFT_185122	unspecified product	1	1	1	1	1	1	1	1	1	1	1	1	1	1	1	1	1	1	1	1	0	0
ML734938	784047	786916	BDV34DRAFT_88144	Arrestin_C domain-containing protein [Source:UniProtKB/TrEMBL%3BAcc:A0A5N6E2H6]	1	1	1	1	1	1	1	1	1	1	1	1	1	1	1	1	1	1	1	1	0	0
ML734938	790491	791136	BDV34DRAFT_219666	Pyruvate kinase [Source:UniProtKB/TrEMBL%3BAcc:A0A5N6E3D6]	1	1	1	1	1	1	1	1	1	1	1	1	1	1	1	1	1	1	1	1	0	0
ML734938	793991	795177	BDV34DRAFT_88198	putative secretory component protein shr3	1	1	1	1	1	1	1	1	1	1	1	1	1	1	1	1	1	1	1	1	0	0
ML734938	795177	796852	BDV34DRAFT_88205	unspecified product	1	1	1	1	1	1	1	1	1	1	1	1	1	1	1	1	1	1	1	1	0	0
ML734938	799794	800579	BDV34DRAFT_88228	Ash family protein [Source:UniProtKB/TrEMBL%3BAcc:A0A5N6E5K1]	1	1	1	1	1	1	1	1	1	1	1	1	1	1	1	1	1	1	1	1	0	0
ML734938	800408	801737	BDV34DRAFT_88236	unspecified product	1	1	1	1	1	1	1	1	1	1	1	1	1	1	1	1	1	1	1	1	0	0
ML734938	803841	805759	BDV34DRAFT_88245	SGNH hydrolase-type esterase domain-containing protein	1	1	1	1	1	1	1	1	1	1	1	1	1	1	1	1	1	1	1	1	0	0
ML734938	810837	812159	BDV34DRAFT_234861	actin family	1	1	1	1	1	1	1	1	1	1	1	1	1	1	1	1	1	1	1	1	0	0
ML734938	813375	816342	BDV34DRAFT_88288	fungal-specific transcription factor domain-containing protein	1	1	1	1	1	1	1	1	1	1	1	1	1	1	1	1	1	1	1	1	0	0
ML734938	821558	824998	BDV34DRAFT_208834	TCP-1/cpn60 chaperonin family-domain-containing protein	1	1	1	1	1	1	1	1	1	1	1	1	1	1	1	1	1	1	1	1	0	0
ML734938	825346	826155	BDV34DRAFT_88341	ribosomal protein L7/L12%2C C-terminal/adaptor protein ClpS-like protein	1	1	1	1	1	1	1	1	1	1	1	1	1	1	1	1	1	1	1	1	0	0
ML734938	826734	828654	BDV34DRAFT_88407	Tetratricopeptide-like helical [Source:UniProtKB/TrEMBL%3BAcc:A0A5N6E3E3]	1	1	1	1	1	1	1	1	1	1	1	1	1	1	1	1	1	1	1	1	0	0
ML734938	828655	830783	BDV34DRAFT_88399	velvet factor-domain-containing protein	1	1	1	1	1	1	1	1	1	1	1	1	1	1	1	1	1	1	1	1	0	0
ML734938	832710	833691	BDV34DRAFT_185153	DNA-directed RNA polymerase [Source:UniProtKB/TrEMBL%3BAcc:A0A5N6E306]	1	1	1	1	1	1	1	1	1	1	1	1	1	1	1	1	1	1	1	1	0	0
ML734938	835622	837839	BDV34DRAFT_185154	ATP-dependent transcriptional regulator [Source:UniProtKB/TrEMBL%3BAcc:A0A5N6E5L0]	1	1	1	1	1	1	1	1	1	1	1	1	1	1	1	1	1	1	1	1	0	0
ML734938	838057	839508	BDV34DRAFT_88482	SYF2 splicing factor-domain-containing protein	1	1	1	1	1	1	1	1	1	1	1	1	1	1	1	1	1	1	1	1	0	0
ML734938	839407	840474	BDV34DRAFT_208840	Epimerase domain-containing protein [Source:UniProtKB/TrEMBL%3BAcc:A0A5N6E2H8]	1	1	1	1	1	1	1	1	1	1	1	1	1	1	1	1	1	1	1	1	0	0
ML734938	840590	842069	BDV34DRAFT_185159	yeats family-domain-containing protein	1	1	1	1	1	1	1	1	1	1	1	1	1	1	1	1	1	1	1	1	0	0
ML734938	842615	844237	BDV34DRAFT_88506	Indoleamine 2%2C3-dioxygenase	1	1	1	1	1	1	1	1	1	1	1	1	1	1	1	1	1	1	1	1	0	0
ML734938	844553	846430	BDV34DRAFT_88515	pyridoxal phosphate-dependent transferase	1	1	1	1	1	1	1	1	1	1	1	1	1	1	1	1	1	1	1	1	0	0
ML734938	846458	849093	BDV34DRAFT_185163	Zn(2)-C6 fungal-type domain-containing protein [Source:UniProtKB/TrEMBL%3BAcc:A0A5N6E2J1]	1	1	1	1	1	1	1	1	1	1	1	1	1	1	1	1	1	1	1	1	0	0
ML734938	849288	850311	BDV34DRAFT_185167	unspecified product	1	1	1	1	1	1	1	1	1	1	1	1	1	1	1	1	1	1	1	1	0	0
ML734938	850544	853308	BDV34DRAFT_185172	Pentatricopeptide repeat domain-containing protein [Source:UniProtKB/TrEMBL%3BAcc:A0A5N6E2S7]	1	1	1	1	1	1	1	1	1	1	1	1	1	1	1	1	1	1	1	1	0	0
ML734938	853832	855323	BDV34DRAFT_88579	PLC-like phosphodiesterase	1	1	1	1	1	1	1	1	1	1	1	1	1	1	1	1	1	1	1	1	0	0
ML734938	855462	856560	BDV34DRAFT_88598	MTH1187/YkoF-like protein	1	1	1	1	1	1	1	1	1	1	1	1	1	1	1	1	1	1	1	1	0	0
ML734938	858794	860298	BDV34DRAFT_88643	inositol-pentakisphosphate 2-kinase	1	1	1	1	1	1	1	1	1	1	1	1	1	1	1	1	1	1	1	1	0	0
ML734938	863044	864207	BDV34DRAFT_88657	NodB homology domain-containing protein [Source:UniProtKB/TrEMBL%3BAcc:A0A5N6E2J7]	1	1	1	1	1	1	1	1	1	1	1	1	1	1	1	1	1	1	1	1	0	0
ML734938	865130	866982	BDV34DRAFT_88689	DUF1682-domain-containing protein [Source:UniProtKB/TrEMBL%3BAcc:A0A5N6E4Q7]	1	1	1	1	1	1	1	1	1	1	1	1	1	1	1	1	1	1	1	1	0	0
ML734938	867089	869641	BDV34DRAFT_185185	Mitochondrial distribution and morphology protein 34	1	1	1	1	1	1	1	1	1	1	1	1	1	1	1	1	1	1	1	1	0	0
ML734938	869953	875647	BDV34DRAFT_185188	P-loop containing nucleoside triphosphate hydrolase protein	1	1	1	1	1	1	1	1	1	1	1	1	1	1	1	1	1	1	1	1	0	0
ML734938	876044	878382	BDV34DRAFT_88761	Non-specific serine/threonine protein kinase [Source:UniProtKB/TrEMBL%3BAcc:A0A5N6E2K6]	1	1	1	1	1	1	1	1	1	1	1	1	1	1	1	1	1	1	1	1	0	0
ML734938	878661	879317	BDV34DRAFT_208853	unspecified product	1	1	1	1	1	1	1	1	1	1	1	1	1	1	1	1	1	1	1	1	0	0
ML734938	879642	881306	BDV34DRAFT_185190	nucleoside transporter-domain-containing protein	1	1	1	1	1	1	1	1	1	1	1	1	1	1	1	1	1	1	1	1	0	0
ML734938	881472	884651	BDV34DRAFT_185191	P-loop containing nucleoside triphosphate hydrolase protein	1	1	1	1	1	1	1	1	1	1	1	1	1	1	1	1	1	1	1	1	0	0
ML734938	884994	886531	BDV34DRAFT_208856	Cdc37 N terminal kinase binding-domain-containing protein	1	1	1	1	1	1	1	1	1	1	1	1	1	1	1	1	1	1	1	1	0	0
ML734938	886994	888046	BDV34DRAFT_88785	clathrin light chain	1	1	1	1	1	1	1	1	1	1	1	1	1	1	1	1	1	1	1	1	0	0
ML734938	888192	890082	BDV34DRAFT_185196	RNA polymerase II-binding domain-containing protein	1	1	1	1	1	1	1	1	1	1	1	1	1	1	1	1	1	1	1	1	0	0
ML734938	890123	891726	BDV34DRAFT_185199	t-SNARE	1	1	1	1	1	1	1	1	1	1	1	1	1	1	1	1	1	1	1	1	0	0
ML734938	892803	893701	BDV34DRAFT_208860	Calmodulin	1	1	1	1	1	1	1	1	1	1	1	1	1	1	1	1	1	1	1	1	0	0
ML734938	894259	895575	BDV34DRAFT_88863	mediator complex%2C subunit Med20	1	1	1	1	1	1	1	1	1	1	1	1	1	1	1	1	1	1	1	1	0	0
ML734938	895576	896391	BDV34DRAFT_88862	Secreted protein [Source:UniProtKB/TrEMBL%3BAcc:A0A5N6E2L5]	1	1	1	1	1	1	1	1	1	1	1	1	1	1	1	1	1	1	1	1	0	0
ML734938	896385	899012	BDV34DRAFT_88842	glycoside hydrolase	1	1	1	1	1	1	1	1	1	1	1	1	1	1	1	1	1	1	1	1	0	0
ML734938	899024	900559	BDV34DRAFT_234873	Integral membrane protein [Source:UniProtKB/TrEMBL%3BAcc:A0A5N6E2U7]	1	1	1	1	1	1	1	1	1	1	1	1	1	1	1	1	1	1	1	1	0	0
ML734938	901573	903746	BDV34DRAFT_88891	amino acid/polyamine transporter I	1	1	1	1	1	1	1	1	1	1	1	1	1	1	1	1	1	1	1	1	0	0
ML734938	916683	919587	BDV34DRAFT_185211	FAD-binding FR-type domain-containing protein [Source:UniProtKB/TrEMBL%3BAcc:A0A5N6E5N8]	1	1	1	1	1	1	1	1	1	1	1	1	1	1	1	1	1	1	1	1	0	0
ML734938	921287	921997	BDV34DRAFT_219707	Retrotransposon protein [Source:UniProtKB/TrEMBL%3BAcc:A0A5N6E2L8]	1	1	1	1	1	1	1	1	1	1	1	1	1	1	1	2	2	2	2	1	0.703125	0.321429
ML734939	2832	4247	BDV34DRAFT_208867	major facilitator superfamily domain-containing protein	1	1	1	1	1	1	1	1	1	1	1	1	1	1	1	1	1	1	1	1	0	0
ML734939	4541	5810	BDV34DRAFT_185212	Oxidoreductase [Source:UniProtKB/TrEMBL%3BAcc:A0A5N6E2D9]	1	1	1	1	1	1	1	1	1	1	1	1	1	1	1	1	1	1	1	1	0	0
ML734939	5795	6857	BDV34DRAFT_185213	NmrA domain-containing protein [Source:UniProtKB/TrEMBL%3BAcc:A0A5N6E1N0]	1	1	1	1	1	1	1	1	1	1	1	1	1	1	1	1	1	1	1	1	0	0
ML734939	7109	8195	BDV34DRAFT_185215	BZIP domain-containing protein [Source:UniProtKB/TrEMBL%3BAcc:A0A5N6E0Q4]	1	1	1	1	1	1	1	1	1	1	1	1	1	1	1	1	1	1	1	1	0	0
ML734939	8709	9989	BDV34DRAFT_208870	major facilitator superfamily domain-containing protein	0	0	0	1	1	1	1	1	1	1	1	0	1	1	1	1	1	1	1	1	0.0669643	0.136364
ML734939	10507	11679	BDV34DRAFT_208871	Protein-ribulosamine 3-kinase [Source:UniProtKB/TrEMBL%3BAcc:A0A5N6E0Y0]	1	1	0	0	0	0	0	0	1	1	1	0	1	1	1	1	1	1	1	1	0.164835	0.335664
ML734939	12726	14051	BDV34DRAFT_235403	cryptococcal mannosyltransferase 1-domain-containing protein	1	1	1	1	1	1	1	1	1	1	1	1	1	1	1	1	1	1	1	1	0	0
ML734939	16003	17534	BDV34DRAFT_185218	RHD domain-containing protein [Source:UniProtKB/TrEMBL%3BAcc:A0A5N6E3U4]	1	1	1	1	1	1	1	1	1	1	1	1	1	1	1	1	1	1	1	1	0	0
ML734939	17608	19216	BDV34DRAFT_219716	Fungal_trans domain-containing protein [Source:UniProtKB/TrEMBL%3BAcc:A0A5N6E0S5]	1	1	1	1	1	1	1	1	1	1	1	1	1	1	1	1	1	1	1	1	0	0
ML734939	19838	20805	BDV34DRAFT_219717	NAD(P)-binding protein [Source:UniProtKB/TrEMBL%3BAcc:A0A5N6E0Q5]	1	1	1	1	1	1	1	1	1	1	1	1	1	1	1	1	1	1	1	1	0	0
ML734939	26162	27898	BDV34DRAFT_235406	GMC_OxRdtase_N domain-containing protein [Source:UniProtKB/TrEMBL%3BAcc:A0A5N6E2T7]	1	1	1	1	1	1	1	1	1	1	1	1	1	1	1	1	1	1	1	1	0	0
ML734939	28572	30424	BDV34DRAFT_219719	glycosyl hydrolase	1	1	1	1	1	1	1	1	1	1	1	1	1	1	1	1	1	1	1	1	0	0
ML734939	30535	32851	BDV34DRAFT_185222	Fungal_trans domain-containing protein [Source:UniProtKB/TrEMBL%3BAcc:A0A5N6E1P2]	1	1	1	1	1	1	1	1	1	1	1	1	1	1	1	1	1	1	1	1	0	0
ML734939	35293	36603	BDV34DRAFT_185225	YqaJ domain-containing protein [Source:UniProtKB/TrEMBL%3BAcc:A0A5N6E0R4]	1	1	1	1	1	1	1	1	1	1	1	1	1	1	1	1	1	1	1	1	0	0
ML734939	36812	39079	BDV34DRAFT_185227	O-methyltransferase-domain-containing protein	1	1	1	1	1	1	1	1	1	1	1	1	1	1	1	1	1	1	1	1	0	0
ML734939	39080	39865	BDV34DRAFT_185228	conidial pigment biosynthesis scytalone dehydratase Arp1	1	1	1	1	1	1	1	1	1	1	1	1	1	1	1	1	1	1	1	1	0	0
ML734939	40006	41622	BDV34DRAFT_185230	secretory lipase-domain-containing protein	1	1	1	1	1	1	1	1	1	1	1	1	1	1	1	1	1	1	1	1	0	0
ML734939	44266	45612	BDV34DRAFT_208881	Arrestin_N domain-containing protein [Source:UniProtKB/TrEMBL%3BAcc:A0A5N6E3V3]	1	1	1	1	1	1	1	1	1	1	1	1	1	1	1	1	1	1	1	1	0	0
ML734939	47302	49651	BDV34DRAFT_106392	Acetyl-CoA synthetase-like protein [Source:UniProtKB/TrEMBL%3BAcc:A0A5N6E0T3]	1	1	1	1	1	1	1	1	1	1	1	1	1	1	1	1	1	1	1	1	0	0
ML734939	49867	51052	BDV34DRAFT_208883	fungal-specific transcription factor domain-containing protein	1	1	1	1	1	1	1	1	1	1	1	1	1	1	1	1	1	1	1	1	0	0
ML734939	52030	53382	BDV34DRAFT_235414	major facilitator superfamily domain-containing protein	1	1	1	1	1	1	1	1	1	1	1	1	1	1	1	1	1	1	1	1	0	0
ML734939	53897	55058	BDV34DRAFT_235415	Arabinosidase [Source:UniProtKB/TrEMBL%3BAcc:A0A5N6E2H0]	1	1	1	1	1	1	1	1	1	1	1	1	1	1	1	1	1	1	1	1	0	0
ML734939	55439	56300	BDV34DRAFT_235416	tubby C-terminal-like domain-containing protein	1	1	1	1	1	1	1	1	1	1	1	1	1	1	1	1	1	1	1	1	0	0
ML734939	57796	60429	BDV34DRAFT_235418	NACHT_N domain-containing protein [Source:UniProtKB/TrEMBL%3BAcc:A0A5N6E0S4]	1	1	0	1	0	1	1	1	0	1	1	1	0	1	1	1	1	1	1	1	0.0669643	0
ML734939	61314	62283	BDV34DRAFT_208888	Carbohydrate-binding module family 50 protein [Source:UniProtKB/TrEMBL%3BAcc:A0A5N6E1Q1]	1	0	1	1	1	1	1	0	1	1	1	1	1	1	1	1	1	1	1	1	0.0198413	0.040404
ML734939	62816	63688	BDV34DRAFT_235419	DUF4793 domain-containing protein [Source:UniProtKB/TrEMBL%3BAcc:A0A5N6E0Z8]	1	0	1	1	1	1	1	0	1	1	1	1	1	1	1	1	1	1	1	1	0.0198413	0.040404
ML734939	65756	66244	BDV34DRAFT_219735	Secreted protein [Source:UniProtKB/TrEMBL%3BAcc:A0A5N6E197]	1	1	1	1	1	1	1	1	1	1	1	1	1	1	1	1	1	1	1	1	0	0
ML734939	68189	70892	BDV34DRAFT_235420	nucleoside phosphorylase domain-containing protein	0	0	0	0	0	0	0	1	0	1	1	0	0	1	1	1	1	1	1	1	0.321429	0.343636
ML734939	72527	74555	BDV34DRAFT_235422	Kinesin light chain [Source:UniProtKB/TrEMBL%3BAcc:A0A5N6E0U0]	0	0	0	0	0	0	0	1	0	1	1	1	0	1	1	1	1	1	1	1	0.25974	0.24977
ML734939	77244	79132	BDV34DRAFT_185239	unspecified product	1	1	1	1	1	1	1	1	1	1	1	1	1	1	1	1	1	1	1	1	0	0
ML734939	80288	81864	BDV34DRAFT_185241	NAD(P)-binding protein [Source:UniProtKB/TrEMBL%3BAcc:A0A5N6E2V7]	1	1	1	1	1	1	1	1	1	1	1	1	1	1	1	1	1	1	1	1	0	0
ML734939	82095	83968	BDV34DRAFT_185243	PKS_ER domain-containing protein [Source:UniProtKB/TrEMBL%3BAcc:A0A5N6E2H9]	1	1	1	1	1	1	1	1	1	1	1	1	1	1	1	1	1	1	1	1	0	0
ML734939	83820	85400	BDV34DRAFT_219742	Oxidored_FMN domain-containing protein [Source:UniProtKB/TrEMBL%3BAcc:A0A5N6E1R2]	1	1	1	1	1	1	1	1	1	1	1	1	1	1	1	1	1	1	1	1	0	0
ML734939	86196	86605	BDV34DRAFT_185247	unspecified product	1	1	1	1	1	1	1	1	1	1	1	1	1	1	1	1	1	1	1	1	0	0
ML734939	87210	88494	BDV34DRAFT_106523	Alpha/Beta hydrolase protein	1	1	1	1	1	1	1	1	1	1	1	1	1	1	1	1	1	1	1	1	0	0
ML734939	88271	88811	BDV34DRAFT_106520	Secreted protein [Source:UniProtKB/TrEMBL%3BAcc:A0A5N6E108]	1	1	1	1	1	1	1	1	1	1	1	1	1	1	1	1	1	1	1	1	0	0
ML734939	88495	90069	BDV34DRAFT_106524	chaperonin 10-like protein	1	1	1	1	1	1	1	1	1	1	1	1	1	1	1	1	1	1	1	1	0	0
ML734939	90287	91899	BDV34DRAFT_185249	Alpha/Beta hydrolase protein	1	1	1	1	1	1	1	1	1	1	1	1	1	1	1	1	1	1	1	1	0	0
ML734939	92719	93301	BDV34DRAFT_219746	Apple domain-containing protein [Source:UniProtKB/TrEMBL%3BAcc:A0A5N6E0V0]	1	1	1	1	1	1	1	1	1	1	1	1	1	1	1	1	1	1	1	1	0	0
ML734939	96317	97995	BDV34DRAFT_208898	putative MFS multidrug transporter	1	1	1	1	1	1	1	1	1	1	1	1	1	0	1	1	1	1	1	1	0	0
ML734939	98877	106784	BDV34DRAFT_235423	polyketide synthase	1	1	1	1	1	1	1	1	1	1	1	1	1	0	1	1	1	1	1	1	0	0
ML734939	107859	109102	BDV34DRAFT_185250	SUKH-4 immunity protein-domain-containing protein	1	1	1	1	1	1	1	1	1	1	1	1	1	1	1	1	1	1	1	1	0	0
ML734939	110581	111264	BDV34DRAFT_235424	flavo protein-like protein	1	1	1	1	1	1	1	1	1	1	1	1	1	1	1	1	1	1	1	1	0	0
ML734939	111578	113082	BDV34DRAFT_106542	Alpha/Beta hydrolase protein	1	1	1	1	1	1	1	1	1	1	1	1	1	1	1	1	1	1	1	1	0	0
ML734939	114093	114465	BDV34DRAFT_219752	Similar to [Source:UniProtKB/TrEMBL%3BAcc:A0A5N6E1S2]	1	1	1	1	1	1	1	1	1	1	1	1	1	1	1	1	1	1	1	1	0	0
ML734939	115357	117013	BDV34DRAFT_235426	Pyr_redox_2 domain-containing protein [Source:UniProtKB/TrEMBL%3BAcc:A0A5N6E118]	1	1	1	1	1	1	1	1	1	1	1	1	1	1	1	1	1	1	1	1	0	0
ML734939	117019	118904	BDV34DRAFT_185254	BZIP domain-containing protein [Source:UniProtKB/TrEMBL%3BAcc:A0A5N6E1B6]	1	1	1	1	1	1	1	1	1	1	1	1	1	1	1	1	1	1	1	1	0	0
ML734939	118977	120635	BDV34DRAFT_106565	chaperonin 10-like protein	1	1	1	1	1	1	1	1	1	1	1	1	1	1	1	1	1	1	1	1	0	0
ML734939	120635	122589	BDV34DRAFT_106569	major facilitator superfamily domain-containing protein	1	1	1	1	1	1	1	1	1	1	1	1	1	1	1	1	1	1	1	1	0	0
ML734939	122590	123143	BDV34DRAFT_106568	Secreted protein [Source:UniProtKB/TrEMBL%3BAcc:A0A5N6E0U4]	1	1	1	1	1	1	1	1	1	1	1	1	1	1	1	1	1	1	1	1	0	0
ML734939	123656	124688	BDV34DRAFT_185257	glutathione S-transferase	1	1	1	1	1	1	1	1	1	1	1	1	1	1	1	1	1	1	1	1	0	0
ML734939	125362	126355	BDV34DRAFT_185258	Pectin lyase-like superfamily protein [Source:UniProtKB/TrEMBL%3BAcc:A0A5N6E2J0]	1	1	1	1	1	1	1	1	1	1	1	1	1	1	1	1	1	1	1	1	0	0
ML734939	126905	128911	BDV34DRAFT_208908	AcidPPc domain-containing protein [Source:UniProtKB/TrEMBL%3BAcc:A0A5N6E1T2]	1	1	1	1	1	1	1	1	1	1	1	1	1	1	1	1	1	1	1	1	0	0
ML734939	131100	133457	BDV34DRAFT_235428	IDS [Source:UniProtKB/TrEMBL%3BAcc:A0A5N6E0V5]	1	1	1	1	1	1	1	1	1	1	1	1	1	1	1	1	1	1	1	1	0	0
ML734939	133630	135662	BDV34DRAFT_185261	ANK_REP_REGION domain-containing protein [Source:UniProtKB/TrEMBL%3BAcc:A0A5N6E1T1]	1	1	1	1	1	1	1	1	1	1	1	1	1	1	1	1	1	1	1	1	0	0
ML734939	135930	139308	BDV34DRAFT_185262	BRO1 domain-containing protein [Source:UniProtKB/TrEMBL%3BAcc:A0A5N6E131]	1	1	1	1	1	1	1	1	1	1	1	1	1	1	1	1	1	1	1	1	0	0
ML734939	140695	142707	BDV34DRAFT_185263	Cell surface protein [Source:UniProtKB/TrEMBL%3BAcc:A0A5N6E1C5]	1	1	1	1	1	1	1	1	1	1	1	1	1	1	1	1	1	1	1	1	0	0
ML734939	149336	149833	BDV34DRAFT_219764	unspecified product	1	1	1	1	0	0	0	0	1	1	1	1	1	1	1	1	1	1	0	1	0	0.00969697
ML734939	152488	152799	BDV34DRAFT_219765	Transposase [Source:UniProtKB/TrEMBL%3BAcc:A0A5N6E0W9]	0	0	0	0	0	1	1	0	1	1	1	1	0	1	1	0	0	0	0	0	0.208333	0.012987
ML734939	153411	154785	BDV34DRAFT_185265	FAD-binding PCMH-type domain-containing protein [Source:UniProtKB/TrEMBL%3BAcc:A0A5N6E0V4]	0	0	0	0	0	1	1	0	1	1	1	1	0	1	1	0	0	0	0	0	0.208333	0.012987
ML734939	155717	156540	BDV34DRAFT_219767	ERC protein 2 [Source:UniProtKB/TrEMBL%3BAcc:A0A5N6E2Y6]	1	1	1	1	1	1	1	1	1	1	1	1	1	1	1	1	1	1	1	1	0	0
ML734939	157978	159600	BDV34DRAFT_219768	cytochrome P450	1	1	1	1	1	1	1	1	1	1	1	1	1	1	1	1	1	1	1	1	0	0
ML734939	160712	161501	BDV34DRAFT_185266	HotDog domain-containing protein	1	1	1	1	1	1	1	1	1	1	1	1	1	1	1	1	1	1	1	1	0	0
ML734939	161637	163774	BDV34DRAFT_185268	Zn(2)-C6 fungal-type domain-containing protein [Source:UniProtKB/TrEMBL%3BAcc:A0A5N6E0W2]	0	0	0	0	0	1	1	1	1	1	1	1	1	1	1	1	1	1	1	1	0.0952381	0.193939
ML734939	163962	167352	BDV34DRAFT_106643	glycosyl hydrolases family 2%2C TIM barrel domain-containing protein	1	1	1	1	1	1	1	1	1	1	1	1	1	1	1	1	1	1	1	1	0	0
ML734939	169872	170878	BDV34DRAFT_219771	TPR_REGION domain-containing protein [Source:UniProtKB/TrEMBL%3BAcc:A0A5N6E142]	1	1	1	1	1	1	1	1	1	1	1	1	0	1	1	1	1	1	1	1	0	0
ML734939	170879	171406	BDV34DRAFT_106649	TPR_REGION domain-containing protein [Source:UniProtKB/TrEMBL%3BAcc:A0A5N6E1D6]	1	1	1	1	1	1	1	1	1	1	1	1	0	1	1	1	1	1	1	1	0	0
ML734939	172572	173947	BDV34DRAFT_235430	SAM-dependent MTase TRM10-type domain-containing protein [Source:UniProtKB/TrEMBL%3BAcc:A0A5N6E400]	1	1	1	1	1	1	1	1	1	1	1	1	0	1	1	1	1	1	1	1	0	0
ML734939	174750	175857	BDV34DRAFT_185276	Protein kinase domain-containing protein [Source:UniProtKB/TrEMBL%3BAcc:A0A5N6E0X8]	1	1	1	1	1	1	1	1	1	1	1	1	1	1	1	1	1	1	1	1	0	0
ML734939	177006	179399	BDV34DRAFT_185278	tRNA synthetases class I (M)-domain-containing protein	1	1	1	1	1	1	1	1	1	1	1	1	1	1	1	1	1	1	1	1	0	0
ML734939	180144	181403	BDV34DRAFT_185280	Alpha/Beta hydrolase protein	1	1	1	1	1	1	1	1	1	1	1	1	1	1	1	1	1	1	1	1	0	0
ML734939	183096	186253	BDV34DRAFT_208918	Fe2OG dioxygenase domain-containing protein [Source:UniProtKB/TrEMBL%3BAcc:A0A5N6E2K9]	1	1	1	1	1	1	1	1	1	1	1	1	1	1	1	1	1	1	1	1	0	0
ML734939	186727	187663	BDV34DRAFT_106696	Similar to [Source:UniProtKB/TrEMBL%3BAcc:A0A5N6E1V0]	1	1	1	1	1	1	1	1	1	1	1	1	1	1	1	1	1	1	1	1	0	0
ML734939	187575	188962	BDV34DRAFT_208919	Tryptophan--tRNA ligase [Source:UniProtKB/TrEMBL%3BAcc:A0A5N6E0X3]	1	1	1	1	1	1	1	1	1	1	1	1	1	1	1	1	1	1	1	1	0	0
ML734939	189015	190951	BDV34DRAFT_106707	TAFII55 protein conserved region-domain-containing protein	1	1	1	1	1	1	1	1	1	1	1	1	1	1	1	1	1	1	1	1	0	0
ML734939	191122	191769	BDV34DRAFT_219780	BTP domain-containing protein [Source:UniProtKB/TrEMBL%3BAcc:A0A5N6E152]	1	1	1	1	1	1	1	1	1	1	1	1	1	1	1	1	1	1	1	1	0	0
ML734939	192467	194014	BDV34DRAFT_208920	pH-response regulator protein palC [Source:UniProtKB/TrEMBL%3BAcc:A0A5N6E1E8]	1	1	1	1	1	1	1	1	1	1	1	1	1	1	1	1	1	1	1	1	0	0
ML734939	194097	195022	BDV34DRAFT_185288	NADH-ubiquinone oxidoreductase 12 kDa subunit [Source:UniProtKB/TrEMBL%3BAcc:A0A5N6E409]	1	1	1	1	1	1	1	1	1	1	1	1	1	1	1	1	1	1	1	1	0	0
ML734939	195221	197200	BDV34DRAFT_106728	alpha-1%2C6-mannosyltransferase subunit	1	1	1	1	1	1	1	1	1	1	1	1	1	1	1	1	1	1	1	1	0	0
ML734939	198557	199084	BDV34DRAFT_219784	Mitochondrial intermediate peptidase [Source:UniProtKB/TrEMBL%3BAcc:A0A5N6E0X5]	1	1	1	1	1	1	1	1	1	1	1	1	1	1	1	1	1	1	1	1	0	0
ML734939	200128	203649	BDV34DRAFT_106733	kinase-like domain-containing protein	1	1	1	1	1	1	1	1	1	1	1	1	1	1	1	1	1	1	1	1	0	0
ML734939	204575	205546	BDV34DRAFT_219786	arylamine N-acetyltransferase 1	1	1	1	1	1	1	1	1	1	1	1	1	1	0	1	1	1	1	1	1	0	0
ML734939	205562	206628	BDV34DRAFT_185296	Translationally-controlled tumor protein	1	1	1	1	1	1	1	1	1	1	1	1	0	0	0	0	0	0	1	0	0.254317	0.791209
ML734939	207173	208731	BDV34DRAFT_185297	pyridoxal phosphate-dependent transferase	1	1	1	1	1	1	1	1	1	1	1	1	1	1	1	1	1	1	1	1	0	0
ML734939	209008	210920	BDV34DRAFT_106788	Fibrinogen C-terminal domain-containing protein [Source:UniProtKB/TrEMBL%3BAcc:A0A5N6E1W2]	1	1	1	1	1	1	1	1	1	1	1	1	1	1	1	1	1	1	1	1	0	0
ML734939	211139	213651	BDV34DRAFT_185301	Exonuclease domain-containing protein [Source:UniProtKB/TrEMBL%3BAcc:A0A5N6E162]	1	1	1	1	1	1	1	1	1	1	1	1	1	1	1	1	1	1	1	1	0	0
ML734939	213858	215385	BDV34DRAFT_185302	NmrA domain-containing protein [Source:UniProtKB/TrEMBL%3BAcc:A0A5N6E1F8]	1	1	1	1	1	1	1	1	1	1	1	1	1	1	1	1	1	1	1	1	0	0
ML734939	215568	216962	BDV34DRAFT_185304	C2H2 type zinc finger domain protein [Source:UniProtKB/TrEMBL%3BAcc:A0A5N6E419]	1	1	1	1	1	1	1	1	1	1	1	1	1	1	1	1	1	1	1	1	0	0
ML734939	218271	219323	BDV34DRAFT_219793	Transcription factor [Source:UniProtKB/TrEMBL%3BAcc:A0A5N6E0Z9]	1	1	1	1	1	1	1	1	1	1	1	1	1	1	1	1	1	1	1	1	0	0
ML734939	220246	224709	BDV34DRAFT_235437	ABC-2 type transporter-domain-containing protein	1	1	1	1	1	1	1	1	1	1	1	1	1	1	1	1	1	1	1	1	0	0
ML734939	225117	226314	BDV34DRAFT_106852	thioredoxin-like protein	1	1	1	1	1	1	1	1	1	1	1	1	1	1	1	1	1	1	1	1	0	0
ML734939	226315	227974	BDV34DRAFT_106853	Gamma-butyrobetaine dioxygenase [Source:UniProtKB/TrEMBL%3BAcc:A0A5N6E2M9]	1	1	1	1	1	1	1	1	1	1	1	1	1	1	1	1	1	1	1	1	0	0
ML734939	229127	229421	BDV34DRAFT_219797	Protein kinase domain-containing protein [Source:UniProtKB/TrEMBL%3BAcc:A0A5N6E1X0]	1	0	1	0	0	1	1	1	1	1	1	1	1	1	0	1	1	1	1	1	0.0669643	0
ML734939	229878	231243	BDV34DRAFT_106923	mitochondrial thiamine pyrophosphate carrier 1	1	1	1	1	1	1	1	1	1	1	1	1	1	1	1	1	1	1	1	1	0	0
ML734939	231257	231663	BDV34DRAFT_185320	unspecified product	1	1	1	1	1	1	1	1	1	1	1	1	1	1	1	1	1	1	1	1	0	0
ML734939	231664	233584	BDV34DRAFT_185321	Tubulin/FtsZ%2C GTPase domain-containing protein	1	1	1	1	1	1	1	1	1	1	1	1	1	1	1	1	1	1	1	1	0	0
ML734939	238097	241417	BDV34DRAFT_185331	Mechanosensitive ion channel-domain-containing protein	1	1	1	1	1	1	1	1	1	1	1	1	1	1	1	1	1	1	1	1	0	0
ML734939	241669	242483	BDV34DRAFT_219801	calcineurin-like phosphoesterase	1	1	1	1	1	1	1	1	1	1	1	1	1	1	1	1	1	1	1	1	0	0
ML734939	243251	249878	BDV34DRAFT_107089	Response regulator receiver RIM15p [Source:UniProtKB/TrEMBL%3BAcc:A0A5N6E109]	1	1	1	1	1	1	1	1	1	1	1	1	1	1	1	1	1	1	1	1	0	0
ML734939	254287	256426	BDV34DRAFT_219803	GMC_OxRdtase_N domain-containing protein [Source:UniProtKB/TrEMBL%3BAcc:A0A5N6E0Z6]	1	1	1	1	1	1	1	1	1	1	1	1	1	1	1	1	1	1	1	1	0	0
ML734939	256905	258575	BDV34DRAFT_185343	3Beta_HSD domain-containing protein [Source:UniProtKB/TrEMBL%3BAcc:A0A5N6E328]	1	1	1	1	1	1	1	1	1	1	1	1	1	1	1	1	1	1	1	1	0	0
ML734939	258613	261089	BDV34DRAFT_185344	ubiquitin-conjugating enzyme/RWD-like protein	1	1	1	1	1	1	1	1	1	1	1	1	1	1	1	1	1	1	1	1	0	0
ML734939	263024	267794	BDV34DRAFT_107190	Rho-type GTPase-activating protein 1 [Source:UniProtKB/TrEMBL%3BAcc:A0A5N6E1X9]	1	1	1	1	1	1	1	1	1	1	1	1	1	1	1	1	1	1	1	1	0	0
ML734939	268401	270052	BDV34DRAFT_185348	Borealin N terminal-domain-containing protein	1	1	1	1	1	1	1	1	1	1	1	1	1	1	1	1	1	1	1	1	0	0
ML734939	270159	271567	BDV34DRAFT_107213	VWFA domain-containing protein [Source:UniProtKB/TrEMBL%3BAcc:A0A5N6E1Y4]	1	1	1	1	1	1	1	1	1	1	1	1	1	1	1	1	1	1	1	1	0	0
ML734939	271645	273375	BDV34DRAFT_219809	Sybindin-like family-domain-containing protein	1	1	1	1	1	1	1	1	1	1	1	1	1	1	1	1	1	1	1	1	0	0
ML734939	275972	276813	BDV34DRAFT_219810	S-adenosyl-L-methionine-dependent methyltransferase	1	1	1	1	1	1	1	1	1	1	1	1	1	1	1	1	1	1	1	1	0	0
ML734939	277661	278757	BDV34DRAFT_107234	ClpP/crotonase-like domain-containing protein	1	1	1	1	1	1	1	1	1	1	1	1	1	1	1	1	1	1	1	1	0	0
ML734939	279690	280352	BDV34DRAFT_219812	synaptobrevin-domain-containing protein	1	1	1	1	1	1	1	1	1	1	1	1	1	1	1	1	1	1	1	1	0	0
ML734939	281693	284829	BDV34DRAFT_107253	Arginine-requiring protein 2 [Source:UniProtKB/TrEMBL%3BAcc:A0A5N6E107]	1	1	1	1	1	1	1	1	1	1	1	1	1	1	1	1	1	1	1	1	0	0
ML734939	286157	288418	BDV34DRAFT_219814	Rad21_Rec8_N domain-containing protein [Source:UniProtKB/TrEMBL%3BAcc:A0A5N6E335]	1	1	1	1	1	1	1	1	1	1	1	1	1	1	1	1	1	1	1	1	0	0
ML734939	290062	291217	BDV34DRAFT_185356	Malate dehydrogenase [Source:UniProtKB/TrEMBL%3BAcc:A0A5N6E2P8]	1	1	1	1	1	1	1	1	1	1	1	1	1	1	1	1	1	1	1	1	0	0
ML734939	291504	293241	BDV34DRAFT_185358	Fibrillarin-domain-containing protein	1	1	1	1	1	1	1	1	1	1	1	1	1	1	1	1	1	1	1	1	0	0
ML734939	293841	296865	BDV34DRAFT_208943	Metalloenzyme%2C LuxS/M16 peptidase-like protein	1	1	1	1	1	1	1	1	1	1	1	1	1	1	1	1	1	1	1	1	0	0
ML734939	297534	298125	BDV34DRAFT_219819	PLAC8 family-domain-containing protein	1	1	1	1	1	1	1	1	1	1	1	1	1	1	1	1	1	1	1	1	0	0
ML734939	301629	303823	BDV34DRAFT_219820	Zn(2)-C6 fungal-type domain-containing protein [Source:UniProtKB/TrEMBL%3BAcc:A0A5N6E193]	1	1	1	1	1	1	1	1	1	1	1	1	1	1	1	1	1	1	1	1	0	0
ML734939	303839	306232	BDV34DRAFT_107358	fungal-specific transcription factor domain-containing protein	1	1	1	1	1	1	1	1	1	1	1	1	1	1	1	1	1	1	1	1	0	0
ML734939	306234	308508	BDV34DRAFT_107355	general substrate transporter	1	1	1	1	1	1	1	1	1	1	1	1	1	1	1	1	1	1	1	1	0	0
ML734939	309085	309777	BDV34DRAFT_219823	MARVEL domain-containing protein [Source:UniProtKB/TrEMBL%3BAcc:A0A5N6E127]	1	1	1	1	1	1	1	1	1	1	1	1	1	1	1	1	1	1	1	1	0	0
ML734939	310476	313379	BDV34DRAFT_235447	Glyco_transf_28 domain-containing protein [Source:UniProtKB/TrEMBL%3BAcc:A0A5N6E117]	1	1	1	1	1	1	1	1	1	1	1	1	1	1	1	1	1	1	1	1	0	0
ML734939	314205	316217	BDV34DRAFT_235450	FAD-binding PCMH-type domain-containing protein [Source:UniProtKB/TrEMBL%3BAcc:A0A5N6E345]	1	1	1	1	1	1	1	1	1	1	1	1	1	1	1	1	1	1	1	1	0	0
ML734939	316730	320029	BDV34DRAFT_185367	S-adenosyl-L-methionine-dependent methyltransferase	1	1	1	1	1	1	1	1	1	1	1	1	1	1	1	1	1	1	1	1	0	0
ML734939	320677	321365	BDV34DRAFT_185369	Carrier domain-containing protein [Source:UniProtKB/TrEMBL%3BAcc:A0A5N6E203]	1	1	1	1	0	1	1	1	1	1	1	1	1	1	0	0	1	1	1	1	0	0
ML734939	321995	325716	BDV34DRAFT_107379	putative beta-galactosidase A	1	1	1	1	1	1	1	1	1	1	1	1	1	1	1	1	1	1	1	1	0	0
ML734939	327399	327977	BDV34DRAFT_219828	Transmembrane protein [Source:UniProtKB/TrEMBL%3BAcc:A0A5N6E205]	1	1	1	1	1	1	1	1	1	1	1	1	1	1	1	1	1	1	1	1	0	0
ML734939	328109	329118	BDV34DRAFT_185374	CYSTM domain-containing protein [Source:UniProtKB/TrEMBL%3BAcc:A0A5N6E1A4]	1	1	1	1	1	1	1	1	1	1	1	1	1	1	1	1	1	1	1	1	0	0
ML734939	329873	331638	BDV34DRAFT_219830	Nuclear segregation protein [Source:UniProtKB/TrEMBL%3BAcc:A0A5N6E1J8]	1	1	1	1	1	1	1	1	1	1	1	1	1	1	1	1	1	1	1	1	0	0
ML734939	331935	333410	BDV34DRAFT_185377	RNA polymerase	1	1	1	1	1	1	1	1	1	1	1	1	1	1	1	1	1	1	1	1	0	0
ML734939	333548	335587	BDV34DRAFT_107414	Integral membrane protein Pth11-like [Source:UniProtKB/TrEMBL%3BAcc:A0A5N6E137]	1	1	1	1	1	1	1	1	1	1	1	1	1	1	1	1	1	1	1	1	0	0
ML734939	336885	339953	BDV34DRAFT_235452	KR domain-containing protein	1	1	1	1	1	1	1	1	1	1	1	1	0	0	0	0	0	0	0	0	0.491071	1
ML734939	340839	342368	BDV34DRAFT_185386	pyridoxal phosphate-dependent transferase	1	1	1	1	1	1	1	1	1	1	1	1	1	1	1	1	1	1	1	1	0	0
ML734939	342794	344020	BDV34DRAFT_235456	putative pectin lyase A	1	1	1	1	1	1	1	1	1	1	1	2	1	1	1	1	1	1	1	1	0	0
ML734939	344919	347030	BDV34DRAFT_107504	mitochondrial matrix Mmp37-domain-containing protein	1	1	1	1	1	1	1	1	1	1	1	1	1	1	1	1	1	1	1	1	0	0
ML734939	347160	350122	BDV34DRAFT_107508	Chromosome segregation protein BIR1 [Source:UniProtKB/TrEMBL%3BAcc:A0A5N6E136]	1	1	1	1	1	1	1	1	1	1	1	1	1	1	1	1	1	1	1	1	0	0
ML734939	350123	351005	BDV34DRAFT_107509	C2H2-type domain-containing protein [Source:UniProtKB/TrEMBL%3BAcc:A0A5N6E214]	1	1	1	1	1	1	1	1	1	1	1	1	1	1	1	1	1	1	1	1	0	0
ML734939	351823	352560	BDV34DRAFT_219840	UPF0020 domain-containing protein [Source:UniProtKB/TrEMBL%3BAcc:A0A5N6E1B4]	1	1	1	1	1	1	1	1	1	1	1	1	1	1	1	1	1	1	1	1	0	0
ML734939	353095	354098	BDV34DRAFT_185393	Secreted protein [Source:UniProtKB/TrEMBL%3BAcc:A0A5N6E1K7]	1	1	1	1	1	1	1	1	1	1	1	1	1	1	1	1	1	1	1	1	0	0
ML734939	354538	355506	BDV34DRAFT_235458	S-adenosyl-L-methionine-dependent methyltransferase	1	1	1	1	1	1	1	1	1	1	1	1	1	1	1	1	1	1	1	1	0	0
ML734939	355901	358119	BDV34DRAFT_235459	FAD binding domain-containing protein	1	1	1	1	1	1	1	1	1	1	1	1	1	1	1	1	1	1	1	1	0	0
ML734939	358029	359674	BDV34DRAFT_185397	ATP-grasp domain-containing protein [Source:UniProtKB/TrEMBL%3BAcc:A0A5N6E139]	1	1	1	1	1	1	1	1	1	1	1	1	1	1	1	1	1	1	1	1	0	0
ML734939	362817	363985	BDV34DRAFT_185398	F-box domain-containing protein [Source:UniProtKB/TrEMBL%3BAcc:A0A5N6E363]	1	1	1	1	1	1	1	1	1	1	1	1	1	1	1	1	1	1	1	1	0	0
ML734939	364022	365672	BDV34DRAFT_208960	Fungal_trans domain-containing protein [Source:UniProtKB/TrEMBL%3BAcc:A0A5N6E2T2]	1	1	1	1	1	1	1	1	1	1	1	1	1	1	1	1	1	1	1	1	0	0
ML734939	367697	369926	BDV34DRAFT_185402	cytochrome P450	1	1	1	1	1	1	1	1	1	1	1	1	1	1	1	1	1	1	1	1	0	0
ML734939	371967	372940	BDV34DRAFT_208962	Cyclase [Source:UniProtKB/TrEMBL%3BAcc:A0A5N6E146]	0	0	0	0	0	0	0	0	1	1	1	1	0	1	1	1	1	1	1	1	0.25974	0.24977
ML734939	374287	375956	BDV34DRAFT_185406	plasma membrane ammonium transporter	1	1	1	1	1	1	1	1	1	1	1	1	1	1	1	1	1	1	1	1	0	0
ML734939	378486	379717	BDV34DRAFT_235463	putative oxidoreductase	1	1	1	1	1	1	1	1	1	1	1	1	1	1	1	1	1	1	1	1	0	0
ML734939	380630	382310	BDV34DRAFT_208973	FAD/NAD(P)-binding domain-containing protein [Source:UniProtKB/TrEMBL%3BAcc:A0A5N6E1L8]	1	1	1	1	1	1	1	1	1	1	1	1	1	1	1	1	1	1	1	1	0	0
ML734939	383293	384385	BDV34DRAFT_235465	Alpha/Beta hydrolase protein	1	1	1	1	1	1	1	1	1	1	1	1	1	1	1	1	1	1	1	1	0	0
ML734939	385014	386448	BDV34DRAFT_185409	quinone oxidoreductase putative	1	1	1	1	1	1	1	1	1	1	1	1	1	1	1	1	1	1	1	1	0	0
ML734939	388376	388698	BDV34DRAFT_185413	Ovule protein [Source:UniProtKB/TrEMBL%3BAcc:A0A5N6E150]	1	1	1	1	1	1	1	1	1	1	1	1	1	1	1	1	1	1	1	1	0	0
ML734939	388684	391373	BDV34DRAFT_185414	fungal-specific transcription factor domain-containing protein	1	1	1	1	1	1	1	1	1	1	1	1	1	1	1	1	1	1	1	1	0	0
ML734939	391524	392644	BDV34DRAFT_107594	class I glutamine amidotransferase-like protein	1	1	1	1	1	1	1	1	1	1	1	1	1	1	1	1	1	1	1	1	0	0
ML734939	392735	394165	BDV34DRAFT_185418	C6 zinc finger domain-containing protein [Source:UniProtKB/TrEMBL%3BAcc:A0A5N6E234]	1	1	1	1	1	1	1	1	1	1	1	1	1	1	1	1	1	1	1	1	0	0
ML734939	395238	396117	BDV34DRAFT_219857	PQ loop repeat-domain-containing protein	1	1	1	1	1	1	1	1	1	1	1	1	1	1	1	1	1	1	1	1	0	0
ML734939	396703	397614	BDV34DRAFT_107621	Transmembrane alpha-helix domain-containing protein [Source:UniProtKB/TrEMBL%3BAcc:A0A5N6E232]	1	1	1	1	1	1	1	1	1	1	1	1	1	1	1	1	1	1	2	1	0	0
ML734939	399030	400600	BDV34DRAFT_107628	regulator of Vps4 activity in the MVB pathway-domain-containing protein	1	1	1	1	1	1	1	1	1	1	1	1	1	1	1	1	1	1	1	1	0	0
ML734939	400797	406330	BDV34DRAFT_208974	MFS general substrate transporter	1	1	1	1	1	1	1	1	1	1	1	1	1	1	1	1	1	1	1	1	0	0
ML734939	406508	407099	BDV34DRAFT_219861	unspecified product	1	1	1	1	1	1	1	1	1	1	1	1	1	1	1	1	1	1	1	1	0	0
ML734939	408627	409940	BDV34DRAFT_107652	P-loop containing nucleoside triphosphate hydrolase protein	1	1	1	1	1	1	1	1	1	1	1	1	1	1	1	1	1	1	1	1	0	0
ML734939	412592	413721	BDV34DRAFT_185431	AP-2 complex subunit sigma	1	1	1	1	1	1	1	1	1	1	1	1	1	1	1	1	1	1	1	1	0	0
ML734939	414063	414888	BDV34DRAFT_107705	Developmental regulator FlbE [Source:UniProtKB/TrEMBL%3BAcc:A0A5N6E385]	1	1	1	1	1	1	1	1	1	1	1	1	1	1	1	1	1	1	1	1	0	0
ML734939	414862	416003	BDV34DRAFT_107709	tetrapyrrole methylase	1	1	1	1	1	1	1	1	1	1	1	1	1	1	1	1	1	1	1	1	0	0
ML734939	416721	417951	BDV34DRAFT_107742	transcription initiation factor IID%2C 18kD subunit-domain-containing protein	1	1	1	1	1	1	1	1	1	1	1	1	1	1	1	1	1	1	1	1	0	0
ML734939	418088	418917	BDV34DRAFT_219867	Pyrid_ox_like domain-containing protein [Source:UniProtKB/TrEMBL%3BAcc:A0A5N6E165]	1	1	1	1	1	1	1	1	1	1	1	1	1	1	1	1	1	1	1	1	0	0
ML734939	419271	420740	BDV34DRAFT_107751	Protein kinase domain-containing protein [Source:UniProtKB/TrEMBL%3BAcc:A0A5N6E242]	1	1	1	1	1	1	1	1	1	1	1	1	1	1	1	1	1	1	1	1	0	0
ML734939	421182	422121	BDV34DRAFT_185438	kinase-like domain-containing protein	1	1	1	1	1	1	1	1	1	1	1	1	1	1	1	1	1	1	1	1	0	0
ML734939	429052	431211	BDV34DRAFT_107769	SUN domain-containing protein [Source:UniProtKB/TrEMBL%3BAcc:A0A5N6E1N5]	1	1	1	1	1	1	1	1	1	1	1	1	1	1	1	1	1	1	1	1	0	0
ML734939	431758	433023	BDV34DRAFT_219872	S-adenosyl-L-methionine-dependent methyltransferase	1	1	1	1	1	1	1	1	1	1	1	1	1	1	1	1	1	1	1	1	0	0
ML734939	433336	438885	BDV34DRAFT_185442	E3 ubiquitin-protein ligase listerin [Source:UniProtKB/TrEMBL%3BAcc:A0A5N6E176]	1	1	1	1	1	1	1	1	1	1	1	1	1	1	1	1	1	1	1	1	0	0
ML734939	439013	442138	BDV34DRAFT_185443	General transcription and DNA repair factor IIH helicase subunit XPD [Source:UniProtKB/TrEMBL%3BAcc:A0A5N6E169]	1	1	1	1	1	1	1	1	1	1	1	1	1	1	1	1	1	1	1	1	0	0
ML734939	442609	448112	BDV34DRAFT_185446	DNA-directed RNA polymerase subunit [Source:UniProtKB/TrEMBL%3BAcc:A0A5N6E395]	1	1	1	1	1	1	1	1	1	1	1	1	1	1	1	1	1	1	1	1	0	0
ML734939	448269	450801	BDV34DRAFT_185447	pre-mRNA processing factor 3-domain-containing protein	1	1	1	1	1	1	1	1	1	1	1	1	1	1	1	1	1	1	1	1	0	0
ML734939	450316	452544	BDV34DRAFT_107804	Gar1/Naf1 RNA binding region-domain-containing protein	1	1	1	1	1	1	1	1	1	1	1	1	1	1	1	1	1	1	1	1	0	0
ML734939	452743	454709	BDV34DRAFT_219878	Alg9-like mannosyltransferase family-domain-containing protein	1	1	1	1	1	1	1	1	1	1	1	1	1	1	1	1	1	1	1	1	0	0
ML734939	454869	456792	BDV34DRAFT_107811	Alpha-1%2C2-mannosyltransferase [Source:UniProtKB/TrEMBL%3BAcc:A0A5N6E251]	1	1	1	1	1	1	1	1	1	1	1	1	1	1	1	1	1	1	1	1	0	0
ML734939	456793	458900	BDV34DRAFT_107820	exonuclease V a 5' deoxyribonuclease-domain-containing protein	1	1	1	1	1	1	1	1	1	1	1	1	1	1	1	1	1	1	1	1	0	0
ML734939	459076	460421	BDV34DRAFT_185454	Integral membrane protein [Source:UniProtKB/TrEMBL%3BAcc:A0A5N6E1P6]	1	1	1	1	1	1	1	1	1	1	1	1	1	1	1	1	1	1	1	1	0	0
ML734939	460556	463159	BDV34DRAFT_185455	major facilitator superfamily domain-containing protein	1	1	1	1	1	1	1	1	1	1	1	1	1	1	1	1	1	1	1	1	0	0
ML734939	465933	467358	BDV34DRAFT_185458	Histone H3	1	1	1	1	1	1	1	1	1	1	1	1	1	1	1	1	1	1	1	1	0	0
ML734939	467527	468559	BDV34DRAFT_185460	Histone H4	1	1	1	1	1	1	1	1	1	1	1	1	1	1	1	1	1	1	1	1	0	0
ML734939	469725	470578	BDV34DRAFT_107896	unspecified product	1	1	1	1	1	1	1	1	1	1	1	1	1	1	1	1	1	1	1	1	0	0
ML734939	479258	479580	BDV34DRAFT_185472	unspecified product	1	1	1	1	1	1	1	1	1	1	1	1	1	1	1	1	1	1	1	1	0	0
ML734939	480373	482747	BDV34DRAFT_107990	C2H2-type domain-containing protein [Source:UniProtKB/TrEMBL%3BAcc:A0A5N6E265]	1	1	1	1	1	1	1	1	1	1	1	1	1	1	1	1	1	1	1	1	0	0
ML734939	488844	491104	BDV34DRAFT_208990	Phosphotransferase enzyme family protein [Source:UniProtKB/TrEMBL%3BAcc:A0A5N6E185]	1	1	1	1	1	1	1	1	1	1	1	1	1	1	1	1	1	1	1	1	0	0
ML734939	493884	495661	BDV34DRAFT_108068	Zn(2)-C6 fungal-type domain-containing protein [Source:UniProtKB/TrEMBL%3BAcc:A0A5N6E262]	1	1	1	1	1	1	1	1	1	1	1	1	1	1	1	1	1	1	1	1	0	0
ML734939	496574	501889	BDV34DRAFT_185483	Shikimate dehydrogenase	1	1	1	1	1	1	1	1	1	1	1	1	1	1	1	1	1	1	1	1	0	0
ML734939	502063	505986	BDV34DRAFT_108095	exoribonuclease 2	1	1	1	1	1	1	1	1	1	1	1	1	1	1	1	1	1	1	1	1	0	0
ML734939	506061	508957	BDV34DRAFT_108122	p115 like vesicle tethering protein	1	1	1	1	1	1	1	1	1	1	1	1	1	1	1	1	1	1	1	1	0	0
ML734939	510422	513959	BDV34DRAFT_185489	tRNA synthetases class I-domain-containing protein	1	1	1	1	1	1	1	1	1	1	1	1	1	1	1	1	1	1	1	1	0	0
ML734939	514112	514401	BDV34DRAFT_219893	CX9C domain-containing protein [Source:UniProtKB/TrEMBL%3BAcc:A0A5N6E191]	1	1	1	1	1	1	1	1	1	1	1	1	1	1	1	1	1	1	1	1	0	0
ML734939	514367	518314	BDV34DRAFT_185491	Sfi1 spindle body protein-domain-containing protein	1	1	1	1	1	1	1	1	1	1	1	1	1	1	1	1	1	1	1	1	0	0
ML734939	518498	523242	BDV34DRAFT_108142	RAVE protein 1 C terminal-domain-containing protein	1	1	1	1	1	1	1	1	1	1	1	1	1	1	1	1	1	1	1	1	0	0
ML734939	523448	524156	BDV34DRAFT_219896	Similar to [Source:UniProtKB/TrEMBL%3BAcc:A0A5N6E274]	1	1	1	1	1	1	1	1	1	1	1	1	1	1	1	1	1	1	1	1	0	0
ML734939	525104	525827	BDV34DRAFT_219897	Related to sporozoite surface protein 2 [Source:UniProtKB/TrEMBL%3BAcc:A0A5N6E195]	1	1	1	1	1	1	1	1	1	1	1	1	1	1	1	1	1	1	1	1	0	0
ML734939	527703	530109	BDV34DRAFT_235468	FAD binding domain-containing protein	1	1	1	1	1	1	1	1	1	1	1	1	1	1	1	1	1	1	1	1	0	0
ML734939	530223	531550	BDV34DRAFT_108190	D-isomer specific 2-hydroxyacid dehydrogenase	1	1	1	1	1	1	1	1	1	1	1	1	1	1	1	1	1	1	1	1	0	0
ML734939	531576	534667	BDV34DRAFT_108192	OPT oligopeptide transporter protein-domain-containing protein	1	1	1	1	1	1	1	1	1	1	1	1	1	1	1	1	1	1	1	1	0	0
ML734939	535077	537134	BDV34DRAFT_219901	SH3 domain-containing protein [Source:UniProtKB/TrEMBL%3BAcc:A0A5N6E4C9]	1	1	1	1	1	1	1	1	1	1	1	1	1	1	1	1	1	1	1	1	0	0
ML734939	538739	540719	BDV34DRAFT_108206	kinase-like domain-containing protein	1	1	1	1	1	1	1	1	1	1	1	1	1	1	1	1	1	1	1	1	0	0
ML734939	540903	544218	BDV34DRAFT_108214	Muniscin C-terminal mu homology domain-containing protein	1	1	1	1	1	1	1	1	1	1	1	1	1	1	1	1	1	1	1	1	0	0
ML734939	544749	547481	BDV34DRAFT_108269	spindle assembly checkpoint component Mad1	1	1	1	1	1	1	1	1	1	1	1	1	1	1	1	1	1	1	1	1	0	0
ML734939	547681	548969	BDV34DRAFT_185501	50S ribosomal protein L30e-like protein	1	1	1	1	1	1	1	1	1	1	1	1	1	1	1	1	1	1	1	1	0	0
ML734939	549593	553091	BDV34DRAFT_108297	Carrier domain-containing protein [Source:UniProtKB/TrEMBL%3BAcc:A0A5N6E283]	1	1	1	1	1	1	1	1	1	1	1	1	1	1	1	1	1	1	1	1	0	0
ML734939	553908	554713	BDV34DRAFT_219907	Similar to [Source:UniProtKB/TrEMBL%3BAcc:A0A5N6E1A8]	1	1	1	1	1	1	1	1	1	1	1	1	1	1	1	1	1	1	1	1	0	0
ML734939	555919	556403	BDV34DRAFT_219908	Tubulin gamma chain [Source:UniProtKB/TrEMBL%3BAcc:A0A5N6E277]	1	1	1	1	1	1	1	1	1	1	1	1	1	1	1	1	1	1	1	1	0	0
ML734939	559031	561121	BDV34DRAFT_108322	P-loop containing nucleoside triphosphate hydrolase protein	1	1	1	1	1	1	1	1	1	1	1	1	1	1	1	1	1	1	1	1	0	0
ML734939	561139	561672	BDV34DRAFT_219910	Similar to [Source:UniProtKB/TrEMBL%3BAcc:A0A5N6E1T0]	1	1	1	1	1	1	1	1	1	1	1	1	1	1	1	1	1	1	1	1	0	0
ML734939	561779	563891	BDV34DRAFT_108355	SET domain protein	1	1	1	1	1	1	1	1	1	1	1	1	1	1	1	1	1	1	1	1	0	0
ML734939	566419	570161	BDV34DRAFT_185512	fungal-specific transcription factor domain-containing protein	1	1	1	1	1	1	1	1	1	1	1	1	1	1	1	1	1	1	1	1	0	0
ML734939	571462	574676	BDV34DRAFT_185513	Transketolase%2C thiamine diphosphate binding domain-containing protein	1	1	1	1	1	1	1	1	1	1	1	1	1	1	1	1	1	1	1	1	0	0
ML734939	575030	576540	BDV34DRAFT_209006	Spermidine/spermine synthase	1	1	1	1	1	1	1	1	1	1	1	1	1	1	1	1	1	1	1	1	0	0
ML734939	577587	578948	BDV34DRAFT_185516	unspecified product	1	1	1	1	1	1	1	1	1	1	1	1	1	1	1	1	1	1	1	1	0	0
ML734939	579162	580072	BDV34DRAFT_108514	DHHA2 domain-containing protein [Source:UniProtKB/TrEMBL%3BAcc:A0A5N6E294]	1	1	1	1	1	1	1	1	1	1	1	1	1	1	1	1	1	1	1	1	0	0
ML734939	580319	580654	BDV34DRAFT_219917	DUF2264 domain-containing protein [Source:UniProtKB/TrEMBL%3BAcc:A0A5N6E1B7]	1	1	1	1	1	1	1	1	1	1	1	1	1	1	1	1	1	1	1	1	0	0
ML734939	581270	582406	BDV34DRAFT_185519	cytochrome b-c1 complex subunit 8	1	1	1	1	1	1	1	1	1	1	1	1	1	1	1	1	1	1	1	1	0	0
ML734939	582537	583442	BDV34DRAFT_209007	band 7 family-domain-containing protein	1	1	1	1	1	1	1	1	1	1	1	1	1	1	1	1	1	1	1	1	0	0
ML734939	583620	585343	BDV34DRAFT_108533	25S rRNA (Uridine(2843)-N(3))-methyltransferase [Source:UniProtKB/TrEMBL%3BAcc:A0A5N6E1U1]	1	1	1	1	1	1	1	1	1	1	1	1	1	1	1	1	1	1	1	1	0	0
ML734939	585649	589616	BDV34DRAFT_185524	Cell wall proline rich protein [Source:UniProtKB/TrEMBL%3BAcc:A0A5N6E4E9]	1	1	1	1	1	1	1	1	1	1	1	1	1	1	1	1	1	1	1	1	0	0
ML734939	592013	593483	BDV34DRAFT_185525	unspecified product	1	1	1	1	1	1	1	1	1	1	1	1	1	1	1	1	1	1	1	1	0	0
ML734939	594851	596373	BDV34DRAFT_185527	DUF202 domain-containing protein [Source:UniProtKB/TrEMBL%3BAcc:A0A5N6E1C1]	1	1	1	1	1	1	1	1	1	1	1	1	1	1	1	1	1	1	1	1	0	0
ML734939	596581	597846	BDV34DRAFT_209009	phosphotyrosyl phosphatase activator	1	1	1	1	1	1	1	1	1	1	1	1	1	1	1	1	1	1	1	1	0	0
ML734939	598112	600094	BDV34DRAFT_219924	DUF1754-domain-containing protein [Source:UniProtKB/TrEMBL%3BAcc:A0A5N6E320]	1	1	1	1	1	1	1	1	1	1	1	1	1	1	1	1	1	1	1	1	0	0
ML734939	602824	606347	BDV34DRAFT_209010	tubulin-domain-containing protein	1	1	1	1	1	1	1	1	1	1	1	1	1	1	1	1	1	1	1	1	0	0
ML734939	608153	609601	BDV34DRAFT_219927	FAD-binding PCMH-type domain-containing protein [Source:UniProtKB/TrEMBL%3BAcc:A0A5N6E1D0]	1	1	1	1	1	1	1	1	1	1	1	1	1	1	1	1	1	1	1	1	0	0
ML734939	610998	612815	BDV34DRAFT_209012	GMC oxidoreductase-domain-containing protein	1	1	1	1	1	1	1	1	1	1	1	1	1	1	1	1	1	1	1	1	0	0
ML734939	614974	616434	BDV34DRAFT_185542	NADP-dependent oxidoreductase domain-containing protein	1	1	1	1	1	1	1	1	1	1	1	1	1	1	1	1	1	1	1	1	0	0
ML734939	617721	620098	BDV34DRAFT_219930	major facilitator superfamily domain-containing protein	1	1	1	1	1	1	1	1	1	1	1	1	1	1	1	1	1	1	1	1	0	0
ML734939	620292	623112	BDV34DRAFT_185549	EamA domain-containing protein [Source:UniProtKB/TrEMBL%3BAcc:A0A5N6E4F9]	1	1	1	1	1	1	1	1	1	1	1	1	1	1	1	1	1	1	1	1	0	0
ML734939	623082	625015	BDV34DRAFT_108692	actin family	1	1	1	1	1	1	1	1	1	1	1	1	1	1	1	1	1	1	1	1	0	0
ML734939	625482	627111	BDV34DRAFT_108702	NAD binding domain of 6-phosphogluconate dehydrogenase-domain-containing protein	1	1	1	1	1	1	1	1	1	1	1	1	1	1	1	1	1	1	1	1	0	0
ML734939	626907	629492	BDV34DRAFT_185552	BZIP transcription factor [Source:UniProtKB/TrEMBL%3BAcc:A0A5N6E3K1]	1	1	1	1	1	1	1	1	1	1	1	1	1	1	1	1	1	1	1	1	0	0
ML734939	629638	631547	BDV34DRAFT_185555	GTP cyclohydrolase II-domain-containing protein	1	1	1	1	1	1	1	1	1	1	1	1	1	1	1	1	1	1	1	1	0	0
ML734939	632405	634038	BDV34DRAFT_219936	SGF29 tudor-like domain-containing protein	1	1	1	1	1	1	1	1	1	1	1	1	1	1	1	1	1	1	1	1	0	0
ML734939	634145	636053	BDV34DRAFT_185559	mannose-6-phosphate isomerase	1	1	1	1	1	1	1	1	1	1	1	1	1	1	1	1	1	1	1	1	0	0
ML734939	636140	637819	BDV34DRAFT_235479	Alpha/Beta hydrolase protein	1	1	1	1	1	1	1	1	1	1	1	1	1	1	1	1	1	1	1	1	0	0
ML734939	638025	639206	BDV34DRAFT_219939	coatomer epsilon subunit-domain-containing protein	1	1	1	1	1	1	1	1	1	1	1	1	1	1	1	1	1	1	1	1	0	0
ML734939	639487	640094	BDV34DRAFT_108816	Secreted protein [Source:UniProtKB/TrEMBL%3BAcc:A0A5N6E1W3]	1	1	1	1	1	1	1	1	1	1	1	1	1	1	1	1	1	1	1	1	0	0
ML734939	639888	644273	BDV34DRAFT_108811	Phosphoinositide phospholipase C [Source:UniProtKB/TrEMBL%3BAcc:A0A5N6E4H4]	1	1	1	1	1	1	1	1	1	1	1	1	1	1	1	1	1	1	1	1	0	0
ML734939	652945	653321	BDV34DRAFT_108832	Ovule protein [Source:UniProtKB/TrEMBL%3BAcc:A0A5N6E1E7]	1	1	1	1	1	1	1	1	1	1	1	1	1	1	1	1	1	1	1	1	0	0
ML734939	653322	653828	BDV34DRAFT_108831	Ovule protein [Source:UniProtKB/TrEMBL%3BAcc:A0A5N6E1E0]	1	1	1	1	1	1	1	1	1	1	1	1	1	1	1	1	1	1	1	1	0	0
ML734939	655771	657432	BDV34DRAFT_185568	A_deaminase domain-containing protein [Source:UniProtKB/TrEMBL%3BAcc:A0A5N6E3L1]	1	1	1	1	1	1	1	1	1	1	1	1	1	1	1	1	1	1	1	1	0	0
ML734939	660521	662872	BDV34DRAFT_108877	cytochrome P450	1	1	1	1	1	1	1	1	1	1	1	1	1	1	1	1	1	1	1	1	0	0
ML734939	663693	665066	BDV34DRAFT_108904	Specific transcription factor domain protein [Source:UniProtKB/TrEMBL%3BAcc:A0A5N6E2C0]	1	1	1	1	1	1	1	1	1	1	1	1	1	1	1	1	1	1	1	1	0	0
ML734939	665028	666697	BDV34DRAFT_185583	Short chain dehydrogenase [Source:UniProtKB/TrEMBL%3BAcc:A0A5N6E1F3]	1	1	1	1	1	1	1	1	1	1	1	1	1	1	1	1	1	1	1	1	0	0
ML734939	666747	669025	BDV34DRAFT_185584	permease for cytosine/purines%2C uracil%2C thiamine%2C allantoin-domain-containing protein	1	1	1	1	1	1	1	1	1	1	1	1	1	1	1	1	1	1	1	1	0	0
ML734939	670062	675032	BDV34DRAFT_108974	Urb2/Npa2 family-domain-containing protein	1	1	1	1	1	1	1	1	1	1	1	1	1	1	1	1	1	1	1	1	0	0
ML734939	675132	675641	BDV34DRAFT_219949	MICOS complex subunit MIC10 [Source:UniProtKB/TrEMBL%3BAcc:A0A5N6E1X1]	1	1	1	1	1	1	1	1	1	1	1	1	1	1	1	1	1	1	1	1	0	0
ML734939	675948	678457	BDV34DRAFT_185590	Copper-fist domain-containing protein [Source:UniProtKB/TrEMBL%3BAcc:A0A5N6E4I3]	1	1	1	1	1	1	1	1	1	1	1	1	1	1	1	1	1	1	1	1	0	0
ML734939	678649	679834	BDV34DRAFT_108976	Mitochondrial outer membrane protein [Source:UniProtKB/TrEMBL%3BAcc:A0A5N6E1F7]	1	1	1	1	1	1	1	1	1	1	1	1	1	1	1	1	1	1	1	1	0	0
ML734939	679835	680970	BDV34DRAFT_108979	S-adenosyl-L-methionine-dependent methyltransferase	1	1	1	1	1	1	1	1	1	1	1	1	1	1	1	1	1	1	1	1	0	0
ML734939	681501	682778	BDV34DRAFT_108990	cell division protein Cdc14	1	1	1	1	1	1	1	1	1	1	1	1	1	1	1	1	1	1	1	1	0	0
ML734939	683694	684928	BDV34DRAFT_219954	isoprenoid synthase domain-containing protein	1	1	1	1	1	1	1	1	1	1	1	1	1	1	1	1	1	1	1	1	0	0
ML734939	685152	686456	BDV34DRAFT_185594	Smr domain-containing protein [Source:UniProtKB/TrEMBL%3BAcc:A0A5N6E2C7]	1	1	1	1	1	1	1	1	1	1	1	1	1	1	1	1	1	1	1	1	0	0
ML734939	689352	690804	BDV34DRAFT_109051	guanine nucleotide binding protein%2C alpha subunit	1	1	1	1	1	1	1	1	1	1	1	1	1	1	1	1	1	1	1	1	0	0
ML734939	691477	693138	BDV34DRAFT_185598	Synaptobrevin [Source:UniProtKB/TrEMBL%3BAcc:A0A5N6E2C5]	1	1	1	1	1	1	1	1	1	1	1	1	1	1	1	1	1	1	1	1	0	0
ML734939	693318	694846	BDV34DRAFT_185599	unspecified product	1	1	1	1	1	1	1	1	1	1	1	1	1	1	1	1	1	1	1	1	0	0
ML734939	695248	698375	BDV34DRAFT_185600	4-coumarate-CoA ligase [Source:UniProtKB/TrEMBL%3BAcc:A0A5N6E1Y0]	1	1	1	1	1	1	1	1	1	1	1	1	1	1	1	1	1	1	1	1	0	0
ML734939	698432	704492	BDV34DRAFT_109092	nucleoporin subcomplex protein binding to Pom34-domain-containing protein	1	1	1	1	1	1	1	1	1	1	1	1	1	1	1	1	1	1	1	1	0	0
ML734939	704676	707386	BDV34DRAFT_185608	indole-3-glycerol phosphate synthase-domain-containing protein	1	1	1	1	1	1	1	1	1	1	1	1	1	1	1	1	1	1	1	1	0	0
ML734939	707547	708699	BDV34DRAFT_219962	BRCT domain-containing protein [Source:UniProtKB/TrEMBL%3BAcc:A0A5N6E1G7]	1	1	1	1	1	1	1	1	1	1	1	1	1	1	1	1	1	1	1	1	0	0
ML734939	708912	710016	BDV34DRAFT_185611	anticodon-binding protein	1	1	1	1	1	1	1	1	1	1	1	1	1	1	1	1	1	1	1	1	0	0
ML734939	710742	714023	BDV34DRAFT_209032	P-loop containing nucleoside triphosphate hydrolase protein	1	1	1	1	1	1	1	1	1	1	1	1	1	1	1	1	1	1	1	1	0	0
ML734939	716973	717812	BDV34DRAFT_219965	C2H2 transcription factor [Source:UniProtKB/TrEMBL%3BAcc:A0A5N6E2D4]	1	1	1	1	1	1	1	1	1	1	1	1	1	1	1	1	1	1	1	1	0	0
ML734939	718921	720553	BDV34DRAFT_185619	Tyrosine-protein phosphatase domain-containing protein [Source:UniProtKB/TrEMBL%3BAcc:A0A5N6E1H6]	1	1	1	1	1	1	1	1	1	1	1	1	1	1	1	1	1	1	1	1	0	0
ML734939	720558	722952	BDV34DRAFT_235481	WD_REPEATS_REGION domain-containing protein [Source:UniProtKB/TrEMBL%3BAcc:A0A5N6E2D5]	1	1	1	1	1	1	1	1	1	1	1	1	1	1	1	1	1	1	1	1	0	0
ML734939	723762	726558	BDV34DRAFT_219968	SNF2 family N-terminal domain-containing protein	1	1	1	1	1	1	1	1	1	1	1	1	1	1	1	1	1	1	1	1	0	0
ML734939	726781	728226	BDV34DRAFT_219969	Tyrosinase_Cu-bd domain-containing protein [Source:UniProtKB/TrEMBL%3BAcc:A0A5N6E1Y6]	1	1	1	1	1	1	1	1	1	1	1	1	1	1	1	1	1	1	1	1	0	0
ML734939	730083	731936	BDV34DRAFT_109217	Integral membrane protein [Source:UniProtKB/TrEMBL%3BAcc:A0A5N6E4K4]	1	1	1	1	1	1	1	1	1	1	1	1	1	1	1	1	1	1	1	1	0	0
ML734939	731909	733639	BDV34DRAFT_109221	actin cytoskeleton-regulatory complex protein end3	1	1	1	1	1	1	1	1	1	1	1	1	1	1	1	1	1	1	1	1	0	0
ML734939	733792	735382	BDV34DRAFT_185628	mitochondrial K+-H+ exchange-related-domain-containing protein	1	1	1	1	1	1	1	1	1	1	1	1	1	1	1	1	1	1	1	1	0	0
ML734939	735398	737290	BDV34DRAFT_185630	Regulator of phospholipase D SRF1 [Source:UniProtKB/TrEMBL%3BAcc:A0A5N6E3N9]	1	1	1	1	1	1	1	1	1	1	1	1	1	1	1	1	1	1	1	1	0	0
ML734939	737293	738394	BDV34DRAFT_185631	RmlC-like cupin domain-containing protein	1	1	1	1	1	1	1	1	1	1	1	1	1	1	1	1	1	1	1	1	0	0
ML734939	738451	741834	BDV34DRAFT_185633	Cullin	1	1	1	1	1	1	1	1	1	1	1	1	1	1	1	1	1	1	1	1	0	0
ML734939	741923	745682	BDV34DRAFT_185635	transport protein Avl9-domain-containing protein	1	1	1	1	1	1	1	1	1	1	1	1	1	1	1	1	1	1	1	1	0	0
ML734939	745966	748550	BDV34DRAFT_185637	mitogen-activated protein kinase mpkC	1	1	1	1	1	1	1	1	1	1	1	1	1	1	1	1	1	1	1	1	0	0
ML734939	751540	753372	BDV34DRAFT_109385	guanine nucleotide binding protein%2C alpha subunit	1	1	1	1	1	1	1	1	1	1	1	1	1	1	1	1	1	1	1	1	0	0
ML734939	754581	758565	BDV34DRAFT_185644	putative glycogen phosphorylase GlpV/Gph1	1	1	1	1	1	1	1	1	1	1	1	1	1	1	1	1	1	1	1	1	0	0
ML734939	758626	761401	BDV34DRAFT_185649	ABC transporter transmembrane region 2-domain-containing protein	1	1	1	1	1	1	1	1	1	1	1	1	1	1	1	1	1	1	1	1	0	0
ML734939	761934	763495	BDV34DRAFT_219981	Arca-like protein [Source:UniProtKB/TrEMBL%3BAcc:A0A5N6E1I4]	1	1	1	1	1	1	1	1	1	1	1	1	1	1	1	1	1	1	1	1	0	0
ML734939	763930	765659	BDV34DRAFT_109552	Aldehyde/histidinol dehydrogenase	1	1	1	1	1	1	1	1	1	1	1	1	1	1	1	1	1	1	1	1	0	0
ML734939	765820	766991	BDV34DRAFT_219983	FAD-linked oxidoreductase-like protein	1	1	1	1	1	1	1	1	1	1	1	1	1	1	1	1	1	1	1	1	0	0
ML734939	767998	771616	BDV34DRAFT_219984	Fungal_trans domain-containing protein [Source:UniProtKB/TrEMBL%3BAcc:A0A5N6E383]	1	1	1	1	1	1	1	1	1	1	1	1	1	1	1	1	1	1	1	1	0	0
ML734939	772550	773151	BDV34DRAFT_209046	YCII domain-containing protein [Source:UniProtKB/TrEMBL%3BAcc:A0A5N6E2F3]	0	0	0	0	1	1	1	1	1	1	1	1	1	1	1	1	1	1	1	1	0.0669643	0.136364
ML734939	774365	775368	BDV34DRAFT_219985	PilZ_2 domain-containing protein [Source:UniProtKB/TrEMBL%3BAcc:A0A5N6E1J4]	1	1	1	1	1	1	1	1	1	1	1	1	1	1	1	1	1	1	1	1	0	0
ML734939	776335	781048	BDV34DRAFT_185660	Cell wall biogenesis protein [Source:UniProtKB/TrEMBL%3BAcc:A0A5N6E2F2]	1	1	1	1	1	1	1	1	1	1	1	1	1	1	1	1	1	1	1	1	0	0
ML734939	781683	782108	BDV34DRAFT_185661	unspecified product	1	1	1	1	1	1	1	1	1	1	1	1	1	1	1	1	1	1	2	1	0	0
ML734939	782146	782698	BDV34DRAFT_185662	Gustatory receptor [Source:UniProtKB/TrEMBL%3BAcc:A0A5N6E206]	1	1	1	1	1	1	1	1	1	1	1	1	1	1	1	1	1	1	2	1	0	0
ML734939	782916	784628	BDV34DRAFT_235493	major facilitator superfamily domain-containing protein	1	1	1	1	1	1	1	1	1	1	1	1	1	1	1	1	1	1	1	1	0	0
ML734939	785325	785793	BDV34DRAFT_219988	Endoribonuclease L-PSP/chorismate mutase-like protein	1	1	1	1	1	0	0	0	1	1	1	1	1	1	1	1	1	1	1	1	0.0420168	0.0855615
ML734939	789026	790421	BDV34DRAFT_185664	carbon-nitrogen hydrolase	1	1	1	1	1	1	1	1	1	1	1	1	1	1	1	1	1	1	1	1	0	0
ML734939	791202	793064	BDV34DRAFT_109627	Ribosomal_L18_c domain-containing protein [Source:UniProtKB/TrEMBL%3BAcc:A0A5N6E3R2]	1	1	1	1	1	1	1	1	1	1	1	1	1	1	1	1	1	1	1	1	0	0
ML734939	793322	795450	BDV34DRAFT_219991	Fungal_trans domain-containing protein [Source:UniProtKB/TrEMBL%3BAcc:A0A5N6E394]	1	1	1	1	1	1	1	1	1	1	1	1	1	1	1	1	1	1	1	1	0	0
ML734939	796298	801364	BDV34DRAFT_185675	ABC-2 type transporter-domain-containing protein	1	1	1	1	1	1	1	1	1	1	1	1	1	1	1	1	1	1	1	1	0	0
ML734939	801767	802999	BDV34DRAFT_185676	HAD-like domain-containing protein	1	1	1	1	1	1	1	1	1	1	1	1	1	1	1	1	1	1	1	1	0	0
ML734939	803156	804083	BDV34DRAFT_209052	Magnesium transporter [Source:UniProtKB/TrEMBL%3BAcc:A0A5N6E2G0]	1	1	1	1	1	1	1	1	1	1	1	1	1	1	1	1	1	1	1	1	0	0
ML734939	805767	809170	BDV34DRAFT_109726	alkaline-phosphatase-like protein	1	1	1	1	1	1	1	1	1	1	1	1	1	1	1	1	1	1	1	1	0	0
ML734939	809182	809540	BDV34DRAFT_219996	Secreted protein [Source:UniProtKB/TrEMBL%3BAcc:A0A5N6E216]	1	1	1	1	1	1	1	1	1	1	1	1	1	1	1	1	1	1	1	1	0	0
ML734939	809987	810321	BDV34DRAFT_185682	unspecified product	1	1	1	1	1	1	1	1	1	1	1	1	1	1	1	1	1	1	1	1	0	0
ML734939	813129	813812	BDV34DRAFT_219997	SET domain-containing protein [Source:UniProtKB/TrEMBL%3BAcc:A0A5N6E1K2]	1	1	1	1	1	1	1	1	0	1	1	1	1	1	1	1	1	1	0	1	0	0
ML734939	817019	818192	BDV34DRAFT_185686	kinetochore Sim4 complex subunit Fta4	1	1	1	1	1	1	1	1	1	1	1	1	1	1	1	1	1	1	1	1	0	0
ML734939	818590	819952	BDV34DRAFT_219999	Similar to [Source:UniProtKB/TrEMBL%3BAcc:A0A5N6E3S2]	1	1	1	1	1	1	1	1	1	1	1	1	1	1	1	1	1	1	1	1	0	0
ML734939	820351	820771	BDV34DRAFT_220000	rhamnose mutarotase	1	1	1	1	1	1	1	1	1	1	1	1	1	1	1	1	1	1	1	1	0	0
ML734939	821344	823104	BDV34DRAFT_220001	major facilitator superfamily domain-containing protein	1	1	1	1	1	1	1	1	1	1	1	1	1	1	1	1	1	1	1	1	0	0
ML734939	824403	828390	BDV34DRAFT_185690	Rieske domain-containing protein [Source:UniProtKB/TrEMBL%3BAcc:A0A5N6E1L4]	1	1	1	1	1	1	1	1	1	1	1	1	1	1	1	1	1	1	1	1	0	0
ML734939	828952	829807	BDV34DRAFT_185693	DUF5009 domain-containing protein [Source:UniProtKB/TrEMBL%3BAcc:A0A5N6E2G4]	1	1	1	1	1	1	1	1	1	1	1	1	1	1	1	1	1	1	1	1	0	0
ML734939	829874	833043	BDV34DRAFT_109863	Nitrate reductase [Source:UniProtKB/TrEMBL%3BAcc:A0A5N6E1T9]	1	1	1	1	1	1	1	1	1	1	1	1	1	1	1	1	1	1	1	1	0	0
ML734939	832891	836093	BDV34DRAFT_235500	Spc98 family-domain-containing protein	1	1	1	1	1	1	1	1	1	1	1	1	1	1	1	1	1	1	1	1	0	0
ML734939	836274	837541	BDV34DRAFT_185699	chromatin modification-related protein EAF7-domain-containing protein	1	1	1	1	1	1	1	1	1	1	1	1	1	1	1	1	1	1	1	1	0	0
ML734939	837644	839603	BDV34DRAFT_185701	Isocitrate dehydrogenase (NAD(+)) [Source:UniProtKB/TrEMBL%3BAcc:A0A5N6E1L3]	1	1	1	1	1	1	1	1	1	1	1	1	1	1	1	1	1	1	1	1	0	0
ML734939	839627	843088	BDV34DRAFT_110317	exocyst complex component Sec5-domain-containing protein	1	1	1	1	1	1	1	1	1	1	1	1	1	1	1	1	1	1	1	1	0	0
ML734939	843052	844164	BDV34DRAFT_110324	rRNA-processing protein FYV7 [Source:UniProtKB/TrEMBL%3BAcc:A0A5N6E3T2]	1	1	1	1	1	1	1	1	1	1	1	1	1	1	1	1	1	1	1	1	0	0
ML734939	844423	847704	BDV34DRAFT_185709	DUF4210 domain-containing protein [Source:UniProtKB/TrEMBL%3BAcc:A0A5N6E3B2]	1	1	1	1	1	1	1	1	1	1	1	1	1	1	1	1	1	1	1	1	0	0
ML734939	848859	854277	BDV34DRAFT_220010	Fibronectin type-III domain-containing protein [Source:UniProtKB/TrEMBL%3BAcc:A0A5N6E2I5]	0	1	1	1	1	0	0	0	1	1	1	0	1	0	1	1	1	1	1	1	0.127551	0.0541126
ML734939	855449	857028	BDV34DRAFT_185717	Zf-Mss51 domain-containing protein [Source:UniProtKB/TrEMBL%3BAcc:A0A5N6E1M4]	1	1	1	1	1	1	1	1	1	1	1	1	1	1	1	1	1	1	1	1	0	0
ML734939	858064	860542	BDV34DRAFT_185718	adenylate cyclase associated N terminal-domain-containing protein	1	1	1	1	1	1	1	1	1	1	1	1	1	1	1	1	1	1	1	1	0	0
ML734939	860747	862615	BDV34DRAFT_185719	Ribokinase-like protein	1	1	1	1	1	1	1	1	1	1	1	1	1	1	1	1	1	1	1	1	0	0
ML734939	862226	862619	BDV34DRAFT_220014	NADH dehydrogenase [ubiquinone] 1 alpha subcomplex subunit 13 [Source:UniProtKB/TrEMBL%3BAcc:A0A5N6E239]	1	1	1	1	1	1	1	1	1	1	1	1	1	1	1	1	1	1	1	1	0	0
ML734939	862543	864407	BDV34DRAFT_110434	ribonuclease III domain-containing protein	1	1	1	1	1	1	1	1	1	1	1	1	1	1	1	1	1	1	1	1	0	0
ML734939	864407	865686	BDV34DRAFT_110418	PBSP domain protein [Source:UniProtKB/TrEMBL%3BAcc:A0A5N6E1M3]	1	1	1	1	1	1	1	1	1	1	1	1	1	1	1	1	1	1	1	1	0	0
ML734939	865724	866187	BDV34DRAFT_185725	Transposase [Source:UniProtKB/TrEMBL%3BAcc:A0A5N6E1N1]	1	1	1	1	1	1	1	1	1	0	1	1	1	1	0	1	1	1	1	1	0.0198413	0
ML734940	2383	5133	BDV34DRAFT_220017	HET domain-containing protein [Source:UniProtKB/TrEMBL%3BAcc:A0A5N6E069]	1	1	1	1	1	0	0	0	1	1	1	1	1	1	1	1	1	1	1	1	0.0420168	0.0855615
ML734940	6224	9806	BDV34DRAFT_209066	Anp1-domain-containing protein	1	1	1	1	1	1	1	1	1	1	1	1	1	1	1	1	1	1	1	1	0	0
ML734940	9829	10666	BDV34DRAFT_185730	Ovule protein [Source:UniProtKB/TrEMBL%3BAcc:A0A5N6E356]	1	1	1	1	1	1	1	1	1	1	1	1	1	1	1	1	1	1	1	1	0	0
ML734940	11630	13690	BDV34DRAFT_185732	chaperonin 10-like protein	1	1	1	1	1	1	1	1	1	1	1	1	1	1	1	1	1	1	1	1	0	0
ML734940	13691	15474	BDV34DRAFT_185734	tRNA-binding domain-containing protein [Source:UniProtKB/TrEMBL%3BAcc:A0A5N6E002]	1	1	1	1	1	1	1	1	1	1	1	1	1	1	1	1	1	1	1	1	0	0
ML734940	15699	17853	BDV34DRAFT_185735	aspartic peptidase domain-containing protein	1	1	1	1	1	1	1	1	1	1	1	1	1	1	1	1	1	1	1	1	0	0
ML734940	18902	20233	BDV34DRAFT_123250	cytosolic Fe-S cluster assembly factor nbp35	1	1	1	1	1	1	1	1	1	1	1	1	1	1	1	1	1	1	1	1	0	0
ML734940	21014	23082	BDV34DRAFT_209071	ATP-grasp domain-containing protein [Source:UniProtKB/TrEMBL%3BAcc:A0A5N6E0Y2]	1	1	1	1	1	1	1	1	1	1	1	1	1	1	1	1	1	1	1	1	0	0
ML734940	23743	27832	BDV34DRAFT_220025	Carrier domain-containing protein [Source:UniProtKB/TrEMBL%3BAcc:A0A5N6E008]	1	1	1	1	1	1	1	1	1	1	1	1	1	1	1	1	1	1	1	1	0	0
ML734940	28106	30456	BDV34DRAFT_220026	Zn(2)-C6 fungal-type domain-containing protein [Source:UniProtKB/TrEMBL%3BAcc:A0A5N6E0Z2]	0	0	0	0	0	0	0	0	1	0	1	1	0	0	0	0	0	0	1	0	0	0
ML734940	31288	32553	BDV34DRAFT_185749	porphobilinogen deaminase%2C dipyromethane cofactor binding domain-containing protein	1	1	1	1	1	1	1	1	1	1	1	1	1	1	1	1	1	1	1	1	0	0
ML734940	32738	36860	BDV34DRAFT_235932	multidrug resistance protein 3	1	1	1	1	1	1	1	1	1	1	1	1	1	1	1	1	1	1	1	1	0	0
ML734940	37581	40021	BDV34DRAFT_209075	5-aminolevulinate synthase	1	1	1	1	1	1	1	1	1	1	1	1	1	1	1	1	1	1	1	1	0	0
ML734940	40167	41738	BDV34DRAFT_220030	tetrapyrrole biosynthesis%2C 5-aminolevulinic acid synthase	1	1	1	1	1	1	1	1	1	1	1	1	1	1	1	1	1	1	1	1	0	0
ML734940	41979	43433	BDV34DRAFT_235934	amine oxidase	1	1	1	1	1	1	1	1	1	1	1	1	1	1	1	1	1	1	1	1	0	0
ML734940	43901	44975	BDV34DRAFT_235935	delta-aminolevulinic acid dehydratase	1	1	1	1	1	1	1	1	1	1	1	1	1	1	1	1	1	1	1	1	0	0
ML734940	47364	51193	BDV34DRAFT_185752	Phosphatidylethanolamine N-methyltransferase	1	1	1	1	1	1	1	1	1	1	1	1	1	1	1	1	1	1	1	1	0	0
ML734940	51235	52409	BDV34DRAFT_185754	unspecified product	1	1	1	1	1	1	1	1	1	1	1	1	1	1	1	1	1	1	1	1	0	0
ML734940	52525	53858	BDV34DRAFT_123325	3' exoribonuclease family%2C domain 1-domain-containing protein	1	1	1	1	1	1	1	1	1	1	1	1	1	1	1	1	1	1	1	1	0	0
ML734940	55152	55638	BDV34DRAFT_220034	ARID domain-containing protein [Source:UniProtKB/TrEMBL%3BAcc:A0A5N6E101]	1	1	1	1	1	1	1	1	1	1	1	1	1	1	1	1	1	1	1	1	0	0
ML734940	58871	61000	BDV34DRAFT_209081	JmjC domain-containing protein [Source:UniProtKB/TrEMBL%3BAcc:A0A5N6E086]	1	1	1	1	1	1	1	1	1	1	1	1	1	1	1	1	1	1	1	1	0	0
ML734940	61805	63819	BDV34DRAFT_220036	Proline--tRNA ligase [Source:UniProtKB/TrEMBL%3BAcc:A0A5N6E0I5]	1	1	1	1	1	1	1	1	1	1	1	1	1	1	1	1	1	1	1	1	0	0
ML734940	63938	66058	BDV34DRAFT_123365	chaperonin Cpn60/TCP-1 family	1	1	1	1	1	1	1	1	1	1	1	1	1	1	1	1	1	1	1	1	0	0
ML734940	67475	70080	BDV34DRAFT_123392	WD40-repeat-containing domain protein	1	1	1	1	1	1	1	1	1	1	1	1	1	1	1	1	1	1	1	1	0	0
ML734940	70275	76077	BDV34DRAFT_123405	rRNA biogenesis protein RRP5 [Source:UniProtKB/TrEMBL%3BAcc:A0A5N6E018]	1	1	1	1	1	1	1	1	1	1	1	1	1	1	1	1	1	1	1	1	0	0
ML734940	76048	77292	BDV34DRAFT_185766	UPF0390 protein [Source:UniProtKB/TrEMBL%3BAcc:A0A5N6E264]	1	1	1	1	1	1	1	1	1	1	1	1	1	1	1	1	1	1	1	1	0	0
ML734940	78885	80963	BDV34DRAFT_185770	PLC-like phosphodiesterase	1	1	1	1	1	1	1	1	1	1	1	1	1	1	1	1	1	1	1	1	0	0
ML734940	80974	82406	BDV34DRAFT_185772	UreD urease accessory protein-domain-containing protein	1	1	1	1	1	1	1	1	1	1	1	1	1	1	1	1	1	1	1	1	0	0
ML734940	82900	87385	BDV34DRAFT_185773	SCD domain-containing protein [Source:UniProtKB/TrEMBL%3BAcc:A0A5N6E028]	1	1	1	1	1	1	1	1	1	1	1	1	1	1	1	1	1	1	1	1	0	0
ML734940	88563	91357	BDV34DRAFT_185774	armadillo-type protein	1	1	1	1	1	1	1	1	1	1	1	1	1	1	1	1	1	1	1	1	0	0
ML734940	91527	93804	BDV34DRAFT_123442	Protection of telomeres protein 1 [Source:UniProtKB/TrEMBL%3BAcc:A0A5N6E099]	1	1	1	1	1	1	1	1	1	1	1	1	1	1	1	1	1	1	1	1	0	0
ML734940	93678	95691	BDV34DRAFT_235936	C3H1-type domain-containing protein [Source:UniProtKB/TrEMBL%3BAcc:A0A5N6E0J6]	1	1	1	1	1	1	1	1	1	1	1	1	1	1	1	1	1	1	1	1	0	0
ML734940	96167	97481	BDV34DRAFT_123468	Translocon-associated protein subunit alpha [Source:UniProtKB/TrEMBL%3BAcc:A0A5N6E386]	1	1	1	1	1	1	1	1	1	1	1	1	1	1	1	1	1	1	1	1	0	0
ML734940	97483	98521	BDV34DRAFT_123471	HIT-like domain-containing protein	1	1	1	1	1	1	1	1	1	1	1	1	1	1	1	1	1	1	1	1	0	0
ML734940	98594	103020	BDV34DRAFT_123482	P-loop containing nucleoside triphosphate hydrolase protein	1	1	1	1	1	1	1	1	1	1	1	1	1	1	1	1	1	1	1	1	0	0
ML734940	105481	108011	BDV34DRAFT_123531	cyclin-like protein	1	1	1	1	1	1	1	1	1	1	1	1	1	1	1	1	1	1	1	1	0	0
ML734940	111679	114310	BDV34DRAFT_123506	Zn(2)-C6 fungal-type domain-containing protein [Source:UniProtKB/TrEMBL%3BAcc:A0A5N6E1J7]	1	1	1	1	1	1	1	1	1	1	1	1	1	1	1	1	1	1	1	1	0	0
ML734940	116072	118588	BDV34DRAFT_185790	RNA polymerase III RPC4-domain-containing protein	1	1	1	1	1	1	1	1	1	1	1	1	1	1	1	1	1	1	1	1	0	0
ML734940	119187	120550	BDV34DRAFT_185792	Secreted protein [Source:UniProtKB/TrEMBL%3BAcc:A0A5N6E038]	1	1	1	1	1	1	1	1	1	1	1	1	1	1	1	1	1	1	1	1	0	0
ML734940	120690	121253	BDV34DRAFT_123599	Secreted protein [Source:UniProtKB/TrEMBL%3BAcc:A0A5N6E121]	1	1	1	1	1	1	1	1	1	1	1	1	1	1	1	1	1	1	2	1	0	0
ML734940	120690	121885	BDV34DRAFT_185794	unspecified product	1	1	1	1	1	1	1	1	1	1	1	1	1	1	1	1	1	1	2	1	0	0
ML734940	123032	124121	BDV34DRAFT_123609	Profilin/allergen	1	1	1	1	1	1	1	1	1	1	1	1	1	1	1	1	1	1	1	1	0	0
ML734940	125566	126734	BDV34DRAFT_185799	Got1-domain-containing protein	1	1	1	1	1	1	1	1	1	1	1	1	1	1	1	1	1	1	1	1	0	0
ML734940	127288	128315	BDV34DRAFT_123670	YL1 nuclear protein C-terminal domain-containing protein	1	1	1	1	1	1	1	1	1	1	1	1	1	1	1	1	1	1	1	1	0	0
ML734940	128487	129098	BDV34DRAFT_185801	DASH complex subunit Dad4	1	1	1	1	1	1	1	1	1	1	1	1	1	1	1	1	1	1	1	1	0	0
ML734940	129226	132170	BDV34DRAFT_123680	Actin-like protein arp5 [Source:UniProtKB/TrEMBL%3BAcc:A0A5N6E281]	1	1	1	1	1	1	1	1	1	1	1	1	1	1	1	1	1	1	1	1	0	0
ML734940	135298	135964	BDV34DRAFT_220059	membrane-associating domain-containing protein	1	1	1	1	1	1	1	1	1	1	1	1	1	1	1	1	1	1	1	1	0	0
ML734940	136880	138419	BDV34DRAFT_235938	exopolygalacturonase B	1	1	1	1	1	1	1	1	1	1	1	1	1	1	1	1	1	1	1	1	0	0
ML734940	139571	140780	BDV34DRAFT_185809	rhamnogalacturonan acetylesterase RgaE	1	1	1	1	1	1	1	1	1	1	1	1	1	1	1	1	1	1	1	1	0	0
ML734940	141487	143669	BDV34DRAFT_185810	putative extracellular exo-polygalacturonase	1	0	1	1	1	1	1	1	1	1	1	1	1	1	1	1	1	1	1	1	0	0
ML734940	144841	145554	BDV34DRAFT_209104	unspecified product	1	1	1	1	11	1	1	1	1	1	8	1	1	1	1	1	1	1	1	1	0.0185805	0.0378366
ML734940	146590	151570	BDV34DRAFT_123987	lysophospholipase nte1	1	1	1	1	1	1	1	1	1	1	1	1	1	1	1	1	1	1	1	1	0	0
ML734940	152525	156715	BDV34DRAFT_185812	GRIP domain-containing protein [Source:UniProtKB/TrEMBL%3BAcc:A0A5N6E3A6]	1	1	1	1	1	1	1	1	1	1	1	1	1	1	1	1	1	1	1	1	0	0
ML734940	156733	157475	BDV34DRAFT_185814	acyl-CoA N-acyltransferase	1	1	1	1	1	1	1	1	1	1	1	1	1	1	1	1	1	1	1	1	0	0
ML734940	159444	160739	BDV34DRAFT_209107	globin-like protein	1	1	1	1	1	1	1	1	1	1	1	1	1	1	1	1	1	1	1	1	0	0
ML734940	161467	162941	BDV34DRAFT_185816	Cupredoxin	1	1	1	1	1	1	1	1	1	1	1	1	1	1	1	1	1	1	1	1	0	0
ML734940	164672	165997	BDV34DRAFT_124030	Formate/nitrite transporter	1	1	1	1	1	1	1	1	1	1	1	1	1	1	1	1	1	1	1	1	0	0
ML734940	165823	166388	BDV34DRAFT_185820	unspecified product	0	1	0	0	0	1	1	1	1	1	1	1	1	1	1	1	1	1	1	1	0.0669643	0.136364
ML734940	167988	170693	BDV34DRAFT_185822	calcium-activated chloride channel-domain-containing protein	1	1	1	1	1	1	1	1	1	1	1	1	1	1	1	1	1	1	1	1	0	0
ML734940	170864	173052	BDV34DRAFT_185826	fungal-specific transcription factor domain-containing protein	1	1	1	1	1	1	1	1	1	1	1	1	1	1	1	1	1	1	1	1	0	0
ML734940	172682	173749	BDV34DRAFT_220073	Short chain dehydrogenase/ reductase [Source:UniProtKB/TrEMBL%3BAcc:A0A5N6E0C6]	1	1	1	1	1	1	1	1	1	1	1	1	1	1	1	1	1	1	1	1	0	0
ML734940	173931	176005	BDV34DRAFT_185829	Pyr_redox_2 domain-containing protein [Source:UniProtKB/TrEMBL%3BAcc:A0A5N6E0L9]	1	1	1	1	1	1	1	1	1	1	1	1	1	1	1	1	1	1	1	1	0	0
ML734940	177250	177716	BDV34DRAFT_220075	Secreted protein [Source:UniProtKB/TrEMBL%3BAcc:A0A5N6E3B6]	1	1	1	1	1	1	1	1	1	1	1	1	1	1	1	1	1	1	1	1	0	0
ML734940	178143	180037	BDV34DRAFT_124099	fungal-specific transcription factor domain-containing protein	1	1	1	1	1	1	1	1	1	1	1	1	1	1	1	1	1	1	1	1	0	0
ML734940	180007	181280	BDV34DRAFT_220077	Cyclase [Source:UniProtKB/TrEMBL%3BAcc:A0A5N6E059]	1	1	1	1	1	1	1	1	1	1	1	1	1	1	1	1	1	1	1	1	0	0
ML734940	181917	182891	BDV34DRAFT_220078	Alpha/Beta hydrolase protein	1	1	1	1	1	1	1	1	1	1	1	1	1	1	1	1	1	1	1	1	0	0
ML734940	183264	184160	BDV34DRAFT_220079	15-hydroxyprostaglandin dehydrogenase [Source:UniProtKB/TrEMBL%3BAcc:A0A5N6E1M9]	1	1	1	1	1	1	1	1	1	1	1	1	1	1	1	1	1	1	1	1	0	0
ML734940	184805	185776	BDV34DRAFT_235950	TauD domain-containing protein [Source:UniProtKB/TrEMBL%3BAcc:A0A5N6E140]	1	1	1	1	1	1	1	1	1	1	1	1	1	1	1	1	1	1	1	1	0	0
ML734940	186068	188595	BDV34DRAFT_124173	major facilitator superfamily domain-containing protein	1	1	1	1	1	1	1	1	1	1	1	1	1	1	1	1	1	1	1	1	0	0
ML734940	188622	190823	BDV34DRAFT_220082	Glutamate carboxypeptidase [Source:UniProtKB/TrEMBL%3BAcc:A0A5N6E144]	1	1	1	1	1	1	1	1	1	1	1	1	1	1	1	1	1	1	1	1	0	0
ML734940	191337	193498	BDV34DRAFT_124149	RmlC-like cupin domain-containing protein	1	1	1	1	1	1	1	1	1	1	1	1	1	1	1	1	1	1	1	1	0	0
ML734940	194005	196091	BDV34DRAFT_185838	Metallo-dependent phosphatase-like protein	1	1	1	1	1	1	1	1	1	1	1	1	1	1	1	1	1	1	1	1	0	0
ML734940	196276	197663	BDV34DRAFT_185839	PI31 proteasome regulator N-terminal-domain-containing protein	1	1	1	1	1	1	1	1	1	1	1	1	1	1	1	1	1	1	1	1	0	0
ML734940	198602	200124	BDV34DRAFT_220086	fungal-specific transcription factor domain-containing protein	1	1	1	1	1	1	1	1	1	1	1	1	1	1	1	1	1	1	1	1	0	0
ML734940	200401	201287	BDV34DRAFT_124226	Tim44 domain-containing protein [Source:UniProtKB/TrEMBL%3BAcc:A0A5N6E067]	1	1	1	1	1	1	1	1	1	1	1	1	1	1	1	1	1	1	1	1	0	0
ML734940	202756	205047	BDV34DRAFT_185847	acyl-CoA dehydrogenase/oxidase	1	1	1	1	1	1	1	1	1	1	1	1	1	1	1	1	1	1	1	1	0	0
ML734940	206263	207253	BDV34DRAFT_220090	CEP170_C domain-containing protein [Source:UniProtKB/TrEMBL%3BAcc:A0A5N6E1N7]	1	1	1	1	1	1	1	1	1	1	1	1	1	1	1	1	1	1	1	1	0	0
ML734940	207775	209204	BDV34DRAFT_185848	putative sodium bile acid cotransporter	1	1	1	1	1	1	1	1	1	1	1	1	1	1	1	1	1	1	1	1	0	0
ML734940	209513	211783	BDV34DRAFT_124258	putative rhamnogalacturonate lyase B	1	1	1	1	1	1	1	1	1	1	1	1	1	1	1	1	1	1	1	1	0	0
ML734940	213189	214641	BDV34DRAFT_209130	major facilitator superfamily domain-containing protein	1	1	1	1	1	1	1	1	1	1	1	1	1	1	1	1	1	1	1	1	0	0
ML734940	214962	217691	BDV34DRAFT_220094	fungal-specific transcription factor domain-containing protein	1	1	1	1	1	1	1	1	1	1	1	1	1	1	1	1	1	1	1	1	0	0
ML734940	218011	218804	BDV34DRAFT_185850	Hydrophobin [Source:UniProtKB/TrEMBL%3BAcc:A0A5N6E0N9]	1	1	1	1	1	1	1	1	1	1	1	1	1	1	1	1	1	1	1	1	0	0
ML734940	222640	225271	BDV34DRAFT_235973	ferric reductase like transmembrane component-domain-containing protein	1	1	1	1	1	1	1	1	1	1	1	1	1	1	1	1	1	1	1	1	0	0
ML734940	225945	227204	BDV34DRAFT_209133	Rhabdo_ncap domain-containing protein [Source:UniProtKB/TrEMBL%3BAcc:A0A5N6E098]	1	1	1	1	1	1	1	1	1	1	1	1	1	1	1	1	1	1	1	1	0	0
ML734940	227564	228277	BDV34DRAFT_185851	Hva1_TUDOR domain-containing protein [Source:UniProtKB/TrEMBL%3BAcc:A0A5N6E075]	1	1	1	1	1	1	1	1	1	1	1	1	1	1	1	1	1	1	1	1	0	0
ML734940	228261	229533	BDV34DRAFT_185852	phosphatidylserine decarboxylase-domain-containing protein	1	1	1	1	1	1	1	1	1	1	1	1	1	1	1	1	1	1	1	1	0	0
ML734940	231291	233163	BDV34DRAFT_185853	major facilitator superfamily domain-containing protein	1	1	1	1	1	1	1	1	1	1	1	1	1	1	1	1	1	1	1	1	0	0
ML734940	233834	235653	BDV34DRAFT_209136	general substrate transporter	1	1	1	1	1	1	1	1	1	1	1	1	1	1	1	1	1	1	1	1	0	0
ML734940	237035	239720	BDV34DRAFT_235976	putative beta-glucosidase M	1	1	1	1	1	1	1	1	1	1	1	1	1	1	1	1	1	1	1	1	0	0
ML734940	240266	240809	BDV34DRAFT_220102	ARID domain-containing protein [Source:UniProtKB/TrEMBL%3BAcc:A0A5N6E164]	1	1	1	1	1	1	1	1	1	1	1	1	1	1	1	1	1	1	1	1	0	0
ML734940	241145	242026	BDV34DRAFT_220103	unspecified product	1	1	1	1	1	1	1	1	1	1	1	1	1	1	1	1	1	1	1	1	0	0
ML734940	244805	245906	BDV34DRAFT_220104	chaperonin 10-like protein	1	1	1	1	1	1	1	1	1	1	1	1	1	1	1	1	1	1	1	1	0	0
ML734940	246061	248505	BDV34DRAFT_185859	Histone deacetylase [Source:UniProtKB/TrEMBL%3BAcc:A0A5N6E3D7]	1	1	1	1	1	1	1	1	1	1	1	1	1	1	1	1	1	1	1	1	0	0
ML734940	249429	250373	BDV34DRAFT_185863	SnoaL-like domain-containing protein [Source:UniProtKB/TrEMBL%3BAcc:A0A5N6E0A6]	1	1	1	1	1	1	1	1	1	1	1	1	1	1	1	1	1	1	1	1	0	0
ML734940	250759	251396	BDV34DRAFT_220107	DUF4313 domain-containing protein [Source:UniProtKB/TrEMBL%3BAcc:A0A5N6E085]	1	1	1	1	1	1	1	1	1	1	1	1	1	1	1	1	1	1	1	1	0	0
ML734940	252046	253902	BDV34DRAFT_124337	aldehyde dehydrogenase domain-containing protein	1	1	1	1	1	1	1	1	1	1	1	1	1	1	1	1	1	1	1	1	0	0
ML734940	253962	255086	BDV34DRAFT_185867	class I glutamine amidotransferase-like protein	1	1	1	1	1	1	1	1	1	1	1	1	1	1	1	1	1	1	1	1	0	0
ML734940	255280	257808	BDV34DRAFT_185868	fungal-specific transcription factor domain-containing protein	1	1	1	1	1	1	1	1	1	1	1	1	1	1	1	1	1	1	1	1	0	0
ML734940	258830	259768	BDV34DRAFT_185869	Protein kinase domain-containing protein [Source:UniProtKB/TrEMBL%3BAcc:A0A5N6E096]	1	1	1	2	1	0	0	1	0	1	1	1	1	0	1	0	0	0	0	0	0.341387	0.201681
ML734940	265657	266203	BDV34DRAFT_220112	MABP domain-containing protein [Source:UniProtKB/TrEMBL%3BAcc:A0A5N6E175]	0	0	1	1	1	1	1	1	0	1	1	1	1	1	1	1	1	1	1	1	0.0420168	0.0855615
ML734940	266662	268660	BDV34DRAFT_185870	MFS general substrate transporter	0	0	0	0	0	1	1	1	1	1	1	1	1	1	1	1	1	1	1	1	0.0952381	0.193939
ML734940	268714	271095	BDV34DRAFT_185871	Zn(2)-C6 fungal-type domain-containing protein [Source:UniProtKB/TrEMBL%3BAcc:A0A5N6E0Q9]	0	0	0	0	0	1	1	1	1	1	1	1	1	1	1	1	1	1	1	1	0.0952381	0.193939
ML734940	271901	275714	BDV34DRAFT_235981	Amidohydro-rel domain-containing protein [Source:UniProtKB/TrEMBL%3BAcc:A0A5N6E3E2]	1	1	1	1	1	1	1	1	1	1	1	1	1	1	1	1	1	1	1	1	0	0
ML734940	275720	276549	BDV34DRAFT_124379	Cyanovirin-N	1	1	1	1	1	1	1	1	1	1	1	1	1	1	1	1	1	1	1	1	0	0
ML734940	277193	277827	BDV34DRAFT_220117	MIR domain-containing protein [Source:UniProtKB/TrEMBL%3BAcc:A0A5N6E094]	1	1	1	1	1	1	1	1	1	1	1	1	1	1	1	1	1	1	1	1	0	0
ML734940	278562	279545	BDV34DRAFT_124390	ULP_PROTEASE domain-containing protein [Source:UniProtKB/TrEMBL%3BAcc:A0A5N6E2D0]	1	1	1	1	1	1	1	1	1	1	1	1	1	1	1	1	1	1	1	1	0	0
ML734940	279858	281543	BDV34DRAFT_185879	major facilitator superfamily domain-containing protein	1	1	1	1	1	1	1	1	1	1	1	1	1	1	1	1	1	1	1	1	0	0
ML734940	281599	282892	BDV34DRAFT_185880	F-box domain-containing protein [Source:UniProtKB/TrEMBL%3BAcc:A0A5N6E180]	1	1	1	1	1	1	1	1	1	1	1	1	1	1	1	1	1	1	1	1	0	0
ML734940	285147	286654	BDV34DRAFT_185881	pyrroline-5-carboxylate reductase dimerization-domain-containing protein	1	1	1	1	1	1	1	1	1	1	1	1	1	1	1	1	1	1	1	1	0	0
ML734940	287915	289804	BDV34DRAFT_124419	Integral membrane protein [Source:UniProtKB/TrEMBL%3BAcc:A0A5N6E184]	1	1	1	0	1	1	1	1	1	1	1	1	1	0	0	0	0	0	0	0	0.491071	0.604167
ML734940	289967	290293	BDV34DRAFT_220122	Beta-lactamase domain-containing protein [Source:UniProtKB/TrEMBL%3BAcc:A0A5N6E0H4]	1	1	1	0	1	1	1	1	1	1	1	1	1	0	0	0	0	0	0	0	0.491071	0.604167
ML734940	291051	292508	BDV34DRAFT_185883	unspecified product	1	1	1	1	1	1	1	1	1	1	1	1	1	1	1	1	1	1	1	1	0	0
ML734940	292461	295357	BDV34DRAFT_235983	NACHT domain-containing protein [Source:UniProtKB/TrEMBL%3BAcc:A0A5N6E3E8]	1	1	1	1	0	1	1	1	1	1	1	1	1	1	1	1	1	1	1	1	0	0
ML734940	296494	297595	BDV34DRAFT_185884	tubby C-terminal-like domain-containing protein	1	1	1	1	1	1	1	1	1	1	1	1	1	1	0	1	1	1	1	1	0	0
ML734940	297591	299074	BDV34DRAFT_185885	Integral membrane protein [Source:UniProtKB/TrEMBL%3BAcc:A0A5N6E0A4]	1	1	1	1	1	1	1	1	1	1	1	1	1	1	0	1	1	1	1	1	0	0
ML734940	300356	300950	BDV34DRAFT_220127	Clr2_transil domain-containing protein [Source:UniProtKB/TrEMBL%3BAcc:A0A5N6E2D8]	1	1	1	1	1	1	1	1	1	1	1	1	1	1	1	1	1	1	1	1	0	0
ML734940	301943	303813	BDV34DRAFT_220128	major facilitator superfamily domain-containing protein	1	1	1	1	1	1	1	1	1	1	1	1	1	1	1	1	1	1	1	1	0	0
ML734940	304123	306387	BDV34DRAFT_220129	Zn(2)-C6 fungal-type domain-containing protein [Source:UniProtKB/TrEMBL%3BAcc:A0A5N6E189]	1	1	1	1	1	1	1	1	1	1	1	1	1	1	1	1	1	1	1	1	0	0
ML734940	306959	308104	BDV34DRAFT_220130	Phytanoyl-dioxygenase [Source:UniProtKB/TrEMBL%3BAcc:A0A5N6E0B9]	1	1	1	1	1	1	1	1	1	1	1	1	1	1	1	1	1	1	1	1	0	0
ML734940	308658	310588	BDV34DRAFT_235992	Alpha/Beta hydrolase protein	1	1	1	1	1	1	1	1	1	1	1	1	1	1	1	1	1	1	1	1	0	0
ML734940	313063	316794	BDV34DRAFT_185888	SNF2 family N-terminal domain-containing protein	0	0	1	1	0	0	0	1	0	1	1	1	1	0	1	1	1	1	1	1	0.164835	0.107892
ML734940	316908	321118	BDV34DRAFT_185890	NACHT domain protein	1	1	1	1	1	0	0	1	1	1	1	1	1	1	1	1	1	1	1	1	0.0198413	0.040404
ML734940	321768	322895	BDV34DRAFT_185892	glutathione S-transferase	1	1	1	1	1	1	1	1	1	1	1	1	1	1	1	1	1	1	1	1	0	0
ML734940	323021	324589	BDV34DRAFT_235994	pyridoxal phosphate-dependent transferase	1	1	1	1	1	1	1	1	1	1	1	1	1	1	1	1	1	1	1	1	0	0
ML734940	324935	325792	BDV34DRAFT_220137	Ldi domain-containing protein [Source:UniProtKB/TrEMBL%3BAcc:A0A5N6E0B3]	1	1	1	1	1	1	1	1	1	1	1	1	1	1	1	1	1	1	1	1	0	0
ML734940	327657	329680	BDV34DRAFT_124497	Peptide hydrolase [Source:UniProtKB/TrEMBL%3BAcc:A0A5N6E2E5]	1	1	1	1	1	1	1	1	1	1	1	1	1	1	1	1	1	1	1	1	0	0
ML734940	332444	334279	BDV34DRAFT_124502	Non-ribosomal peptide synthetase-like protein [Source:UniProtKB/TrEMBL%3BAcc:A0A5N6E1T5]	1	1	1	1	1	1	1	1	1	1	1	1	1	1	1	1	1	1	1	1	0	0
ML734940	335145	336929	BDV34DRAFT_124515	MYND-type zinc finger protein samB [Source:UniProtKB/TrEMBL%3BAcc:A0A5N6E1A0]	1	1	1	1	1	1	1	1	1	1	1	1	1	1	1	1	1	1	1	1	0	0
ML734940	338499	339737	BDV34DRAFT_235995	Zn(2)-C6 fungal-type domain-containing protein [Source:UniProtKB/TrEMBL%3BAcc:A0A5N6E0C7]	1	1	1	1	1	1	1	1	1	1	1	1	1	1	1	1	1	1	1	1	0	0
ML734940	340320	341256	BDV34DRAFT_220142	NAD(P)-binding protein [Source:UniProtKB/TrEMBL%3BAcc:A0A5N6E1A3]	1	1	1	1	1	1	1	1	1	1	1	1	1	1	1	1	1	1	1	1	0	0
ML734940	341756	342340	BDV34DRAFT_220143	Methyltransf_11 domain-containing protein [Source:UniProtKB/TrEMBL%3BAcc:A0A5N6E0J7]	1	1	1	1	1	1	1	1	1	1	1	1	1	1	1	1	1	1	1	1	0	0
ML734940	342644	342958	BDV34DRAFT_220144	DNA-directed DNA polymerase [Source:UniProtKB/TrEMBL%3BAcc:A0A5N6E0T8]	1	1	1	1	1	1	1	1	1	1	1	1	1	1	1	1	1	1	1	1	0	0
ML734940	343755	345257	BDV34DRAFT_220145	protein kinase	1	1	1	1	1	1	1	1	1	1	1	1	1	1	1	1	1	1	1	1	0	0
ML734940	345547	347611	BDV34DRAFT_220146	fungal-specific transcription factor domain-containing protein	1	1	1	1	1	1	1	1	1	1	1	1	1	1	1	1	1	1	1	1	0	0
ML734940	347661	350274	BDV34DRAFT_124532	C2H2 transcription factor [Source:UniProtKB/TrEMBL%3BAcc:A0A5N6E0C2]	1	1	1	1	1	1	1	1	1	1	1	1	1	1	1	1	1	1	1	1	0	0
ML734940	350497	352011	BDV34DRAFT_235998	secretory lipase-domain-containing protein	1	1	1	1	1	1	1	1	1	1	1	1	1	1	1	1	1	1	1	1	0	0
ML734940	355630	356635	BDV34DRAFT_185910	AhpD-like protein	1	1	1	1	1	1	1	1	1	1	1	1	1	1	1	1	1	1	1	1	0	0
ML734940	356625	357987	BDV34DRAFT_185911	putative BNR/Asp-box repeat protein	1	1	1	1	1	1	1	1	1	1	1	1	1	1	1	1	1	1	1	1	0	0
ML734940	361701	362497	BDV34DRAFT_185913	Lipocalin-like domain-containing protein [Source:UniProtKB/TrEMBL%3BAcc:A0A5N6E0D7]	0	0	0	0	0	0	0	0	1	1	1	0	1	1	1	1	1	1	1	1	0.25974	0.528926
ML734940	362834	363497	BDV34DRAFT_124556	IPT/TIG domain-containing protein [Source:UniProtKB/TrEMBL%3BAcc:A0A5N6E1B3]	0	0	0	0	0	0	0	0	1	1	1	0	1	1	1	1	1	1	1	1	0.25974	0.528926
ML734940	366532	368885	BDV34DRAFT_185915	transmembrane amino acid transporter protein-domain-containing protein	1	1	1	1	1	1	1	1	1	1	1	1	1	1	1	1	1	1	1	1	0	0
ML734940	369540	371643	BDV34DRAFT_220153	MFS domain-containing protein [Source:UniProtKB/TrEMBL%3BAcc:A0A5N6E0U8]	1	1	1	1	1	1	1	1	1	1	1	1	1	1	1	1	1	1	1	1	0	0
ML734940	373633	375028	BDV34DRAFT_236002	major facilitator superfamily domain-containing protein	1	1	1	1	1	1	1	1	1	1	1	1	1	1	1	1	1	1	1	1	0	0
ML734940	376585	377223	BDV34DRAFT_220155	MARVEL domain-containing protein [Source:UniProtKB/TrEMBL%3BAcc:A0A5N6E0F8]	1	1	1	1	1	1	1	1	1	1	1	1	1	1	1	1	1	1	1	1	0	0
ML734940	378330	378759	BDV34DRAFT_220156	SSCRP protein [Source:UniProtKB/TrEMBL%3BAcc:A0A5N6E0D2]	1	1	1	1	1	1	1	1	1	1	1	1	1	1	1	1	1	1	1	1	0	0
ML734940	380123	380848	BDV34DRAFT_209174	Hemolysin [Source:UniProtKB/TrEMBL%3BAcc:A0A5N6E2F8]	1	1	1	1	1	1	1	1	1	1	1	1	1	1	1	1	1	1	1	1	0	0
ML734940	384032	384976	BDV34DRAFT_220158	glycosyl hydrolase family 61-domain-containing protein	1	1	1	1	1	1	1	1	1	1	1	1	1	1	1	1	1	1	1	1	0	0
ML734940	385767	386562	BDV34DRAFT_236007	necrosis inducing protein	1	1	1	1	1	1	1	1	1	1	1	1	1	1	1	1	1	1	1	1	0	0
ML734940	387317	388390	BDV34DRAFT_185921	survival protein sure-like phosphatase/nucleotidase	1	1	1	1	1	1	1	1	1	1	1	1	1	1	1	1	1	1	1	1	0	0
ML734940	390315	396529	BDV34DRAFT_209178	NACHT domain-containing protein [Source:UniProtKB/TrEMBL%3BAcc:A0A5N6E1C3]	1	1	1	1	1	1	1	1	1	1	1	1	1	1	1	1	1	1	1	1	0	0
ML734940	397060	398189	BDV34DRAFT_124657	Integral membrane protein [Source:UniProtKB/TrEMBL%3BAcc:A0A5N6E0L4]	1	1	1	1	1	1	1	1	1	1	1	1	1	1	1	1	1	1	1	1	0	0
ML734940	398190	398991	BDV34DRAFT_124658	Membrane-associated proteins in eicosanoid and glutathione metabolism [Source:UniProtKB/TrEMBL%3BAcc:A0A5N6E0V8]	1	1	1	1	1	1	1	1	1	1	1	1	1	1	1	1	1	1	1	1	0	0
ML734940	400321	402602	BDV34DRAFT_185939	major facilitator superfamily domain-containing protein	1	1	1	1	1	1	1	1	1	1	1	1	1	1	1	1	1	1	1	1	0	0
ML734940	403437	404684	BDV34DRAFT_236013	kinase-like protein	1	1	1	1	1	1	1	1	1	1	1	1	1	1	1	1	1	1	1	1	0	0
ML734940	405694	406050	BDV34DRAFT_220165	HNH endonuclease [Source:UniProtKB/TrEMBL%3BAcc:A0A5N6E0E3]	1	1	1	1	1	1	1	1	1	1	1	1	1	1	1	1	1	1	1	1	0	0
ML734940	406884	410920	BDV34DRAFT_185951	chitin synthase-domain-containing protein	1	1	1	1	1	1	1	1	1	1	1	1	1	1	1	1	1	1	1	1	0	0
ML734940	412230	413766	BDV34DRAFT_220167	phosphoesterase	1	1	1	1	1	1	1	1	1	1	1	1	1	1	1	1	1	1	1	1	0	0
ML734940	414192	415149	BDV34DRAFT_220168	NAD(P)-bd_dom domain-containing protein [Source:UniProtKB/TrEMBL%3BAcc:A0A5N6E1C6]	1	1	1	1	1	1	1	1	1	1	1	1	1	1	1	1	1	1	1	1	0	0
ML734940	415539	417745	BDV34DRAFT_124771	Zn(2)-C6 fungal-type domain-containing protein [Source:UniProtKB/TrEMBL%3BAcc:A0A5N6E0F4]	1	1	1	1	1	1	1	1	1	1	1	1	1	1	1	1	1	1	1	1	0	0
ML734940	417756	419544	BDV34DRAFT_236020	Peptidase M20 domain-containing protein 2 [Source:UniProtKB/TrEMBL%3BAcc:A0A5N6E1D2]	1	1	1	1	1	1	1	1	1	1	1	1	1	1	1	1	1	1	1	1	0	0
ML734940	419950	422078	BDV34DRAFT_236022	major facilitator superfamily domain-containing protein	1	1	1	1	1	1	1	1	1	1	1	1	1	1	1	1	1	1	1	1	0	0
ML734940	424344	425310	BDV34DRAFT_220172	DUF2326 domain-containing protein [Source:UniProtKB/TrEMBL%3BAcc:A0A5N6E0W8]	0	0	0	0	1	0	0	1	0	0	1	0	1	1	1	1	1	1	1	1	0.25974	0.528926
ML734940	425889	427534	BDV34DRAFT_220173	P-loop containing nucleoside triphosphate hydrolase protein	0	0	0	0	1	0	0	1	0	0	1	0	1	1	1	1	1	1	1	1	0.25974	0.528926
ML734940	428647	431272	BDV34DRAFT_124779	Zn(2)-C6 fungal-type domain-containing protein [Source:UniProtKB/TrEMBL%3BAcc:A0A5N6E0H7]	1	1	1	1	1	1	1	1	1	1	1	1	1	1	1	1	1	1	1	1	0	0
ML734940	431450	432923	BDV34DRAFT_220175	Arrestin_N domain-containing protein [Source:UniProtKB/TrEMBL%3BAcc:A0A5N6E0F2]	1	1	1	1	1	1	1	1	1	1	1	1	1	1	1	1	1	1	1	1	0	0
ML734940	433863	435068	BDV34DRAFT_236023	transmembrane amino acid transporter protein-domain-containing protein	1	1	1	1	1	1	1	1	1	1	1	1	1	1	1	1	1	1	1	1	0	0
ML734940	436141	437423	BDV34DRAFT_124790	HotDog domain-containing protein	1	1	1	1	1	1	1	1	1	1	1	1	1	1	1	1	1	1	1	1	0	0
ML734940	438523	439220	BDV34DRAFT_124795	Sushi domain-containing protein [Source:UniProtKB/TrEMBL%3BAcc:A0A5N6E1E3]	1	1	1	1	1	1	1	1	1	1	1	1	1	1	1	1	1	1	1	1	0	0
ML734940	442533	443885	BDV34DRAFT_124862	LETM1 domain-containing protein [Source:UniProtKB/TrEMBL%3BAcc:A0A5N6E0G3]	1	1	1	1	1	1	1	1	1	1	1	1	1	1	1	1	1	1	1	1	0	0
ML734940	443738	444397	BDV34DRAFT_124831	Transposase [Source:UniProtKB/TrEMBL%3BAcc:A0A5N6E1D8]	1	1	1	1	1	1	1	1	1	1	1	1	1	1	1	1	1	1	1	1	0	0
ML734940	444110	445792	BDV34DRAFT_185968	Alpha/beta hydrolase fold-1	1	1	1	1	1	1	1	1	1	1	1	1	1	1	1	1	1	1	1	1	0	0
ML734940	446323	447286	BDV34DRAFT_220181	Porin [Source:UniProtKB/TrEMBL%3BAcc:A0A5N6E0X9]	1	1	1	1	1	1	1	1	1	1	1	1	1	1	1	1	1	1	1	1	0	0
ML734940	447856	449892	BDV34DRAFT_185971	Alpha/Beta hydrolase protein	1	1	1	1	1	1	1	1	1	1	1	1	1	1	1	1	1	1	1	1	0	0
ML734940	450484	450861	BDV34DRAFT_185973	Aldedh domain-containing protein [Source:UniProtKB/TrEMBL%3BAcc:A0A5N6E0I8]	1	1	1	1	1	1	1	1	1	1	1	1	1	1	1	1	1	1	1	1	0	0
ML734940	451117	452230	BDV34DRAFT_185974	Peptidase C51 domain-containing protein [Source:UniProtKB/TrEMBL%3BAcc:A0A5N6E0F9]	1	1	1	1	1	1	1	1	1	1	1	1	1	1	1	1	1	1	1	1	0	0
ML734940	454413	456559	BDV34DRAFT_124898	cytochrome P450	1	1	1	1	1	1	1	1	1	1	1	1	1	1	1	1	1	1	1	1	0	0
ML734940	457467	459316	BDV34DRAFT_236024	general substrate transporter	1	1	1	1	1	1	1	1	1	1	1	1	1	1	1	1	1	1	1	1	0	0
ML734940	459401	461227	BDV34DRAFT_185978	Integral membrane protein [Source:UniProtKB/TrEMBL%3BAcc:A0A5N6E1E9]	1	1	1	1	1	1	1	1	1	1	1	1	1	1	1	1	1	1	1	1	0	0
ML734940	461898	463954	BDV34DRAFT_220187	amino acid transporter	1	1	1	1	1	1	1	1	1	1	1	1	0	1	1	1	1	1	1	1	0	0
ML734940	464502	465705	BDV34DRAFT_220188	unspecified product	1	1	1	1	1	1	1	1	1	1	1	1	1	1	1	1	1	1	1	1	0	0
ML734940	466149	467123	BDV34DRAFT_124950	Zn(2)-C6 fungal-type domain-containing protein [Source:UniProtKB/TrEMBL%3BAcc:A0A5N6E0P1]	1	1	1	1	1	1	1	1	1	1	1	1	1	1	1	1	1	1	1	1	0	0
ML734940	468069	469824	BDV34DRAFT_236028	Flavin-containing amine oxidasedehydrogenase [Source:UniProtKB/TrEMBL%3BAcc:A0A5N6E0Y8]	1	1	1	1	1	1	1	1	1	1	1	1	1	1	1	1	1	1	1	1	0	0
ML734940	470966	472001	BDV34DRAFT_220191	DUF1073 domain-containing protein [Source:UniProtKB/TrEMBL%3BAcc:A0A5N6E3K7]	1	1	1	1	1	1	1	1	1	1	1	1	1	1	1	1	1	1	1	1	0	0
ML734940	472569	475416	BDV34DRAFT_124955	Six-hairpin glycosidase-like protein	1	1	1	1	1	1	1	1	1	1	1	1	1	1	1	1	1	1	1	1	0	0
ML734940	476220	477859	BDV34DRAFT_209204	Zn(2)-C6 fungal-type domain-containing protein [Source:UniProtKB/TrEMBL%3BAcc:A0A5N6E0G8]	1	1	1	1	1	1	1	1	1	1	1	1	1	1	1	1	1	1	1	1	0	0
ML734940	478036	478942	BDV34DRAFT_185987	GNAT domain-containing protein	1	1	1	1	1	1	1	1	1	1	1	1	1	1	1	1	1	1	1	1	0	0
ML734940	479297	482791	BDV34DRAFT_185989	ankyrin repeat-containing domain protein	1	1	1	1	1	1	1	1	1	1	1	1	1	1	1	1	1	1	1	1	0	0
ML734940	485314	485972	BDV34DRAFT_220195	unspecified product	1	1	0	0	0	1	1	0	0	1	1	1	1	1	0	1	1	1	2	1	0.197516	0.0966685
ML734940	486935	487651	BDV34DRAFT_220196	unspecified product	1	1	1	1	1	1	1	0	0	1	1	1	1	1	0	1	1	1	2	1	0.107143	0
ML734940	489997	490701	BDV34DRAFT_220197	unspecified product	1	1	1	0	0	0	0	1	0	1	1	1	1	1	0	1	1	1	1	1	0.127551	0.0541126
ML734940	490819	493472	BDV34DRAFT_124984	major facilitator superfamily domain-containing protein	1	1	1	1	1	1	1	1	1	1	1	1	1	1	1	1	1	1	1	1	0	0
ML734940	494994	496579	BDV34DRAFT_185993	CVNH domain-containing protein	1	1	1	1	1	1	1	1	1	1	1	1	1	1	1	1	1	1	1	1	0	0
ML734940	497241	497624	BDV34DRAFT_220200	unspecified product	1	1	1	1	1	1	1	1	1	1	1	1	1	1	1	1	1	1	1	1	0	0
ML734940	499486	500647	BDV34DRAFT_125007	Negative regulator of allantoin and glyoxylate utilization operons [Source:UniProtKB/TrEMBL%3BAcc:A0A5N6E0K4]	1	1	1	1	1	1	1	1	1	1	1	1	1	1	1	1	1	1	1	1	0	0
ML734940	500949	502326	BDV34DRAFT_209209	Fungal-specific transcription factor domain-containing protein [Source:UniProtKB/TrEMBL%3BAcc:A0A5N6E0H6]	1	1	1	1	1	1	1	1	1	1	1	1	1	1	1	1	1	1	1	1	0	0
ML734940	503255	505206	BDV34DRAFT_209210	POT family-domain-containing protein	1	1	1	1	1	1	1	1	1	1	1	1	1	1	1	1	1	1	1	1	0	0
ML734940	507855	509256	BDV34DRAFT_220204	glycoside hydrolase superfamily	1	1	1	1	1	1	1	1	1	1	1	1	1	1	1	1	1	1	1	1	0	0
ML734940	510128	511738	BDV34DRAFT_236037	glycoside hydrolase superfamily	1	1	1	1	1	1	1	1	1	1	1	1	1	1	1	1	1	1	1	1	0	0
ML734940	513670	515214	BDV34DRAFT_125117	NMO domain-containing protein [Source:UniProtKB/TrEMBL%3BAcc:A0A5N6E0I9]	1	1	1	1	1	1	1	1	1	1	1	1	1	1	1	1	1	1	1	1	0	0
ML734940	515296	516435	BDV34DRAFT_186017	2EXR domain-containing protein [Source:UniProtKB/TrEMBL%3BAcc:A0A5N6E1G2]	1	1	1	1	1	1	1	1	1	1	1	1	1	1	1	1	1	1	1	1	0	0
ML734940	516436	517673	BDV34DRAFT_186018	SLT domain-containing protein [Source:UniProtKB/TrEMBL%3BAcc:A0A5N6E0R2]	1	1	1	1	1	1	1	1	0	1	1	1	1	1	1	1	1	1	1	1	0	0
ML734940	518604	519608	BDV34DRAFT_220209	Extracellular protein [Source:UniProtKB/TrEMBL%3BAcc:A0A5N6E106]	1	1	1	1	1	1	1	1	0	1	1	1	1	1	1	1	1	1	1	1	0	0
ML734940	520470	524346	BDV34DRAFT_220210	Chitinase [Source:UniProtKB/TrEMBL%3BAcc:A0A5N6E3M7]	1	1	1	1	1	1	1	1	1	1	1	1	1	1	1	1	1	1	1	1	0	0
ML734940	524984	526216	BDV34DRAFT_220211	MBOAT_2 domain-containing protein [Source:UniProtKB/TrEMBL%3BAcc:A0A5N6E0L1]	0	0	0	0	0	1	1	1	1	1	1	1	1	0	0	0	0	0	1	0	0.040404	0.0603437
ML734940	527541	528674	BDV34DRAFT_220212	cytochrome P450	0	0	0	0	0	1	1	1	1	1	1	1	1	1	1	1	1	1	1	1	0.0952381	0.193939
ML734940	529414	531919	BDV34DRAFT_236043	Zn(2)-C6 fungal-type domain-containing protein [Source:UniProtKB/TrEMBL%3BAcc:A0A5N6E2L9]	1	1	1	1	1	1	1	1	1	1	1	1	1	1	1	1	1	1	1	1	0	0
ML734940	532186	534025	BDV34DRAFT_186028	Pyr_redox_2 domain-containing protein [Source:UniProtKB/TrEMBL%3BAcc:A0A5N6E210]	1	1	1	1	1	1	1	1	1	1	1	1	1	1	1	1	1	1	1	1	0	0
ML734940	534532	536253	BDV34DRAFT_186029	beta-lactamase/transpeptidase-like protein	1	1	1	1	1	1	1	1	1	1	1	1	1	1	1	1	1	1	1	1	0	0
ML734940	537507	538593	BDV34DRAFT_186030	Glyco_hydro_cc domain-containing protein [Source:UniProtKB/TrEMBL%3BAcc:A0A5N6E0J9]	1	1	1	1	1	1	1	1	1	1	1	1	1	1	1	1	1	1	1	1	0	0
ML734940	539289	539747	BDV34DRAFT_220217	Fungal_trans domain-containing protein [Source:UniProtKB/TrEMBL%3BAcc:A0A5N6E1H2]	1	1	1	1	1	1	1	1	1	1	1	1	1	1	1	1	1	1	1	1	0	0
ML734940	540114	541625	BDV34DRAFT_186031	E3 ubiquitin-protein ligase [Source:UniProtKB/TrEMBL%3BAcc:A0A5N6E0S2]	1	1	1	1	1	1	1	1	1	1	1	1	1	1	1	1	1	1	1	1	0	0
ML734940	542996	544947	BDV34DRAFT_186035	S-adenosyl-L-methionine-dependent methyltransferase	1	1	1	1	1	1	1	1	1	1	1	1	1	1	1	1	1	1	1	1	0	0
ML734940	547045	548122	BDV34DRAFT_209223	S-adenosyl-L-methionine-dependent methyltransferase	1	1	1	1	1	1	1	1	1	1	1	1	1	1	1	1	1	1	1	1	0	0
ML734940	548209	550115	BDV34DRAFT_125192	Zn(2)-C6 fungal-type domain-containing protein [Source:UniProtKB/TrEMBL%3BAcc:A0A5N6E0M0]	1	1	1	1	1	1	1	1	1	1	1	1	1	1	1	1	1	1	1	1	0	0
ML734940	550735	552594	BDV34DRAFT_209225	major facilitator superfamily domain-containing protein	1	1	1	1	1	1	1	1	1	1	1	1	1	1	1	1	1	1	1	1	0	0
ML734940	553204	554483	BDV34DRAFT_220223	Fungal-specific transcription factor domain-containing protein [Source:UniProtKB/TrEMBL%3BAcc:A0A5N6E2N0]	1	1	1	1	1	1	1	1	1	1	1	1	1	1	1	1	1	1	1	1	0	0
ML734940	555192	556548	BDV34DRAFT_220224	Peptidase M20 domain-containing protein 2 [Source:UniProtKB/TrEMBL%3BAcc:A0A5N6E219]	1	1	1	1	1	1	1	1	1	1	1	1	1	1	1	1	1	1	1	1	0	0
ML734940	556649	558529	BDV34DRAFT_236047	MFS general substrate transporter	1	1	1	1	1	1	1	1	1	1	1	1	1	1	1	1	1	1	1	1	0	0
ML734940	558610	560545	BDV34DRAFT_125271	Arrestin_C domain-containing protein [Source:UniProtKB/TrEMBL%3BAcc:A0A5N6E0K8]	1	1	1	1	1	1	1	1	1	1	1	1	1	1	1	1	1	1	1	1	0	0
ML734940	560542	562877	BDV34DRAFT_125301	Fungal_trans domain-containing protein [Source:UniProtKB/TrEMBL%3BAcc:A0A5N6E1I0]	1	1	1	1	1	1	1	1	1	1	1	1	1	1	1	1	1	1	1	1	0	0
ML734940	563636	565788	BDV34DRAFT_186056	general substrate transporter	1	1	1	1	1	1	1	1	1	1	1	1	1	1	1	1	1	1	1	1	0	0
ML734940	566196	568548	BDV34DRAFT_236050	major facilitator superfamily domain-containing protein	1	1	1	1	1	1	1	1	1	1	1	1	1	1	1	1	1	1	1	1	0	0
ML734940	569350	570244	BDV34DRAFT_125357	ThuA domain-containing protein [Source:UniProtKB/TrEMBL%3BAcc:A0A5N6E3P8]	1	1	1	1	1	1	1	1	1	1	1	1	1	1	1	1	1	1	1	1	0	0
ML734940	570246	571542	BDV34DRAFT_236054	Peroxisomal membrane protein PEX16 [Source:UniProtKB/TrEMBL%3BAcc:A0A5N6E0M9]	1	1	1	1	1	1	1	1	1	1	1	1	1	1	1	1	1	1	1	1	0	0
ML734940	575834	578456	BDV34DRAFT_125367	fungal-specific transcription factor domain-containing protein	1	1	1	1	1	1	1	1	1	1	1	1	1	1	1	1	1	1	1	1	0	0
ML734940	578847	580870	BDV34DRAFT_220233	cytochrome P450	1	1	1	1	1	1	1	1	1	1	1	1	1	1	1	1	1	1	1	1	0	0
ML734940	581738	583409	BDV34DRAFT_220234	Cytochrome b5 reductase [Source:UniProtKB/TrEMBL%3BAcc:A0A5N6E233]	1	1	1	1	1	1	1	1	1	1	1	1	1	1	1	1	1	1	1	1	0	0
ML734940	584209	586369	BDV34DRAFT_236059	3-hydroxyacyl-CoA dehydrogenase-like protein [Source:UniProtKB/TrEMBL%3BAcc:A0A5N6E1J0]	1	1	1	1	1	1	1	1	1	1	1	1	1	1	1	1	1	1	1	1	0	0
ML734940	591635	592938	BDV34DRAFT_236060	CRAL-TRIO domain-containing protein	1	1	1	1	1	1	1	1	1	1	1	1	1	1	1	1	1	1	1	1	0	0
ML734940	594537	594883	BDV34DRAFT_186061	unspecified product	1	1	1	1	1	1	1	1	1	1	1	1	1	1	1	1	1	1	1	1	0	0
ML734940	598918	600965	BDV34DRAFT_209239	3-hydroxyacyl-CoA dehydrogenase [Source:UniProtKB/TrEMBL%3BAcc:A0A5N6E0U1]	1	1	1	1	1	1	1	1	1	1	1	1	1	1	1	1	1	1	1	1	0	0
ML734940	603493	604959	BDV34DRAFT_209240	Cytochrome b5 heme-binding domain-containing protein [Source:UniProtKB/TrEMBL%3BAcc:A0A5N6E134]	1	1	1	1	1	1	1	1	1	1	1	1	1	1	1	1	1	1	1	1	0	0
ML734940	605524	607351	BDV34DRAFT_220241	cytochrome P450	1	1	1	1	1	1	1	1	1	1	1	1	1	1	1	1	1	1	1	1	0	0
ML734940	609298	609944	BDV34DRAFT_220242	mitochondrial 18kDa protein	1	1	1	1	1	1	1	1	1	1	1	1	1	1	1	1	1	1	1	1	0	0
ML734940	611705	612746	BDV34DRAFT_209242	GPR1/FUN34/yaaH family-domain-containing protein	1	1	1	1	1	1	1	1	1	1	1	1	1	1	1	1	1	1	1	1	0	0
ML734940	614746	615409	BDV34DRAFT_125393	cytochrome b5-like heme/steroid binding domain-containing protein	1	1	1	1	1	1	1	1	1	1	1	1	1	1	1	1	1	1	1	1	0	0
ML734940	617148	618931	BDV34DRAFT_236064	Secreted protein [Source:UniProtKB/TrEMBL%3BAcc:A0A5N6E243]	1	1	1	1	1	1	1	1	1	1	1	1	1	1	1	1	1	1	1	1	0	0
ML734940	619382	623056	BDV34DRAFT_209245	major facilitator superfamily domain-containing protein	1	1	1	1	1	1	1	1	1	1	1	1	1	1	1	1	1	1	1	1	0	0
ML734940	623473	624924	BDV34DRAFT_209246	Epimerase domain-containing protein [Source:UniProtKB/TrEMBL%3BAcc:A0A5N6E0M5]	1	1	1	1	1	1	1	1	1	1	1	1	1	1	1	1	1	1	1	1	0	0
ML734940	625504	626205	BDV34DRAFT_209247	F420_oxidored domain-containing protein [Source:UniProtKB/TrEMBL%3BAcc:A0A5N6E1K0]	1	1	1	1	1	1	1	1	1	1	1	1	1	1	1	1	1	1	1	1	0	0
ML734940	626335	628409	BDV34DRAFT_125436	fungal-specific transcription factor domain-containing protein	1	1	1	1	1	1	1	1	1	1	1	1	1	1	1	1	1	1	1	1	0	0
ML734940	629501	631635	BDV34DRAFT_186073	glycoside hydrolase superfamily	1	1	1	1	1	1	1	1	1	1	1	1	1	1	1	1	1	1	1	1	0	0
ML734940	631847	634018	BDV34DRAFT_186075	Zn(2)-C6 fungal-type domain-containing protein [Source:UniProtKB/TrEMBL%3BAcc:A0A5N6E3R5]	1	1	1	1	1	1	1	1	1	1	1	1	1	1	1	1	1	1	1	1	0	0
ML734940	634142	636529	BDV34DRAFT_220253	glycoside hydrolase superfamily	1	1	1	1	1	1	1	1	1	1	1	1	1	1	1	1	1	1	1	1	0	0
ML734940	636985	641069	BDV34DRAFT_236071	alkaline-phosphatase-like protein	1	1	1	1	1	1	1	1	1	1	1	1	1	1	1	1	1	1	1	1	0	0
ML734940	645092	647167	BDV34DRAFT_125515	general substrate transporter	1	1	1	1	1	1	1	1	1	1	1	1	1	1	1	1	1	1	1	1	0	0
ML734940	647220	649591	BDV34DRAFT_125522	PKD domain-containing protein [Source:UniProtKB/TrEMBL%3BAcc:A0A5N6E253]	1	1	1	1	1	1	1	1	1	1	1	1	1	1	1	1	1	1	1	1	0	0
ML734940	650139	653723	BDV34DRAFT_125527	Serine protein kinase [Source:UniProtKB/TrEMBL%3BAcc:A0A5N6E1L1]	1	1	1	1	1	1	1	1	1	1	1	1	1	1	1	1	1	1	1	1	0	0
ML734940	653944	655604	BDV34DRAFT_220260	regulator of chromosome condensation 1/beta-lactamase-inhibitor protein II	1	1	1	1	1	1	1	1	1	1	1	1	1	1	1	1	1	1	1	1	0	0
ML734940	656933	659978	BDV34DRAFT_186083	Zn(2)-C6 fungal-type domain-containing protein [Source:UniProtKB/TrEMBL%3BAcc:A0A5N6E1K9]	1	1	1	1	1	0	0	1	1	1	1	1	1	1	1	1	1	1	1	1	0.0198413	0.040404
ML734940	659997	662007	BDV34DRAFT_236073	Choline dehydrogenase [Source:UniProtKB/TrEMBL%3BAcc:A0A5N6E0W0]	1	1	1	1	1	0	0	1	1	1	1	1	1	1	1	1	1	1	1	1	0.0198413	0.040404
ML734940	663147	664923	BDV34DRAFT_236076	Flavin-binding monooxygenase [Source:UniProtKB/TrEMBL%3BAcc:A0A5N6E156]	1	1	1	1	1	0	0	1	1	1	1	1	1	1	1	1	1	1	1	1	0.0198413	0.040404
ML734940	665406	666788	BDV34DRAFT_236078	Saccharopine dehydrogenase-domain-containing protein	1	1	1	1	1	0	0	1	1	1	1	1	1	1	1	1	1	1	1	1	0.0198413	0.040404
ML734940	667411	669744	BDV34DRAFT_236079	major facilitator superfamily domain-containing protein	1	1	1	1	1	0	0	1	1	1	1	1	1	1	1	1	1	1	1	1	0.0198413	0.040404
ML734940	670452	671855	BDV34DRAFT_236082	Alpha/Beta hydrolase protein	1	1	1	1	1	0	0	1	1	1	1	1	1	1	1	1	1	1	1	1	0.0198413	0.040404
ML734940	672416	673749	BDV34DRAFT_236085	Integral membrane protein [Source:UniProtKB/TrEMBL%3BAcc:A0A5N6E2R8]	1	1	1	1	1	0	0	1	1	1	1	1	1	1	1	1	1	1	1	1	0.0198413	0.040404
ML734940	675748	676991	BDV34DRAFT_209261	Serpentine receptor class gamma [Source:UniProtKB/TrEMBL%3BAcc:A0A5N6E260]	1	1	1	1	1	0	0	1	1	1	1	1	1	1	1	1	1	1	1	1	0.0198413	0.040404
ML734940	677318	678387	BDV34DRAFT_186088	NAD_binding_2 domain-containing protein [Source:UniProtKB/TrEMBL%3BAcc:A0A5N6E1M0]	1	1	1	1	1	0	0	1	1	1	1	1	1	1	1	1	1	1	1	1	0.0198413	0.040404
ML734940	678661	680073	BDV34DRAFT_236087	Saccharopine dehydrogenase-domain-containing protein	1	1	1	1	1	0	0	1	1	1	1	1	1	1	1	1	1	1	1	1	0.0198413	0.040404
ML734940	681392	681796	BDV34DRAFT_220270	YjgF-like protein	1	1	1	1	1	0	0	1	1	1	1	1	1	1	1	1	1	1	1	1	0.0198413	0.040404
ML734940	682363	683887	BDV34DRAFT_236091	Amine oxidase [Source:UniProtKB/TrEMBL%3BAcc:A0A5N6E0X1]	1	1	1	1	1	0	0	1	1	1	1	1	1	1	1	1	1	1	1	1	0.0198413	0.040404
ML734940	684863	686692	BDV34DRAFT_209264	Amino acid permease [Source:UniProtKB/TrEMBL%3BAcc:A0A5N6E167]	1	1	1	1	1	0	0	1	1	1	1	1	1	1	1	1	1	1	1	1	0.0198413	0.040404
ML734940	686823	689352	BDV34DRAFT_186091	Zn(2)-C6 fungal-type domain-containing protein [Source:UniProtKB/TrEMBL%3BAcc:A0A5N6E3T4]	1	1	1	1	1	0	0	1	1	1	1	1	1	1	1	1	1	1	1	1	0.0198413	0.040404
ML734940	691068	691874	BDV34DRAFT_220274	DUF2335 domain-containing protein [Source:UniProtKB/TrEMBL%3BAcc:A0A5N6E0R6]	1	1	1	1	1	0	0	1	1	1	1	1	1	1	1	1	1	1	1	1	0.0198413	0.040404
ML734940	692860	695091	BDV34DRAFT_220275	Zn(2)-C6 fungal-type domain-containing protein [Source:UniProtKB/TrEMBL%3BAcc:A0A5N6E0P5]	1	1	1	1	1	0	0	1	1	1	1	1	1	1	1	1	1	1	1	1	0.0198413	0.040404
ML734941	8	653	BDV34DRAFT_186094	Ovule protein [Source:UniProtKB/TrEMBL%3BAcc:A0A5N6DZC6]	1	1	1	1	1	1	1	1	1	1	1	1	1	1	1	1	1	1	1	1	0	0
ML734941	992	4706	BDV34DRAFT_220276	PXA domain-containing protein	1	1	1	1	1	1	1	1	1	1	1	1	1	1	1	1	1	1	1	1	0	0
ML734941	4897	6640	BDV34DRAFT_137655	Inosine/uridine-preferring nucleoside hydrolase domain-containing protein	1	1	1	1	1	1	1	1	1	1	1	1	1	1	1	1	1	1	1	1	0	0
ML734941	6673	8715	BDV34DRAFT_186103	enolase C-terminal domain-like protein	1	1	1	1	1	1	1	1	1	1	1	1	1	1	1	1	1	1	1	1	0	0
ML734941	8688	11355	BDV34DRAFT_186107	vacuolar import and degradation protein-domain-containing protein	1	1	1	1	1	1	1	1	1	1	1	1	1	1	1	1	1	1	1	1	0	0
ML734941	11340	12430	BDV34DRAFT_186108	50S ribosomal protein L30e-like protein	1	1	1	1	1	1	1	1	1	1	1	1	1	1	1	1	1	1	1	1	0	0
ML734941	12597	17206	BDV34DRAFT_186110	ANK_REP_REGION domain-containing protein [Source:UniProtKB/TrEMBL%3BAcc:A0A5N6DZI1]	1	1	1	1	1	1	1	1	1	1	1	1	1	1	1	1	1	1	1	1	0	0
ML734941	18046	18789	BDV34DRAFT_137797	Transmembrane protein [Source:UniProtKB/TrEMBL%3BAcc:A0A5N6DZT7]	1	1	1	1	1	1	1	1	1	1	1	1	1	1	1	1	1	1	1	1	0	0
ML734941	18730	19875	BDV34DRAFT_209271	Polyprenol reductase [Source:UniProtKB/TrEMBL%3BAcc:A0A5N6E2I0]	1	1	1	1	1	1	1	1	1	1	1	1	1	1	1	1	1	1	1	1	0	0
ML734941	19907	21087	BDV34DRAFT_137802	Fe2OG dioxygenase domain-containing protein [Source:UniProtKB/TrEMBL%3BAcc:A0A5N6DZF8]	1	1	1	1	1	1	1	1	1	1	1	1	1	1	1	1	1	1	1	1	0	0
ML734941	21138	21980	BDV34DRAFT_137824	peptidyl-prolyl cis-trans isomerase pin4	1	1	1	1	1	1	1	1	1	1	1	1	1	1	1	1	1	1	1	1	0	0
ML734941	21967	23561	BDV34DRAFT_137844	UAA transporter	1	1	1	1	1	1	1	1	1	1	1	1	1	1	1	1	1	1	1	1	0	0
ML734941	23563	24784	BDV34DRAFT_137851	tRNA-splicing endonuclease subunit Sen15	1	1	1	1	1	1	1	1	1	1	1	1	1	1	1	1	1	1	1	1	0	0
ML734941	24784	29561	BDV34DRAFT_137836	PH domain-containing protein [Source:UniProtKB/TrEMBL%3BAcc:A0A5N6E0A3]	1	1	1	1	1	1	1	1	1	1	1	1	1	1	1	1	1	1	1	1	0	0
ML734941	29776	31883	BDV34DRAFT_186129	KRI1-like family C-terminal-domain-containing protein	1	1	1	1	1	1	1	1	1	1	1	1	1	1	1	1	1	1	1	1	0	0
ML734941	33578	35310	BDV34DRAFT_186133	mitochondrial carrier domain-containing protein	1	1	1	1	1	1	1	1	1	1	1	1	1	1	1	1	1	1	1	1	0	0
ML734941	35432	36656	BDV34DRAFT_186135	Vegetative cell wall protein gp1 [Source:UniProtKB/TrEMBL%3BAcc:A0A5N6DZJ7]	1	1	1	1	1	1	1	1	1	1	1	1	1	1	1	1	1	1	1	1	0	0
ML734941	36744	39171	BDV34DRAFT_186139	putative Sin3 binding protein-domain-containing protein	1	1	1	1	1	1	1	1	1	1	1	1	1	1	1	1	1	1	1	1	0	0
ML734941	42055	44206	BDV34DRAFT_137958	CoA-transferase family III domain-containing protein	1	1	1	1	1	1	1	1	1	1	1	1	1	1	1	1	1	1	1	1	0	0
ML734941	44496	45301	BDV34DRAFT_137987	SnoaL-like domain-containing protein [Source:UniProtKB/TrEMBL%3BAcc:A0A5N6DZH0]	1	1	1	1	1	1	1	1	1	1	1	1	1	1	1	1	1	1	1	1	0	0
ML734941	45730	46670	BDV34DRAFT_220293	ribosomal protein S19e	1	1	1	1	1	1	1	1	1	1	1	1	1	1	1	1	1	1	1	1	0	0
ML734941	47301	49367	BDV34DRAFT_209282	TYR_PHOSPHATASE_2 domain-containing protein [Source:UniProtKB/TrEMBL%3BAcc:A0A5N6E1I7]	1	1	1	1	1	1	1	1	1	1	1	1	1	1	1	1	1	1	1	1	0	0
ML734941	50717	53510	BDV34DRAFT_186149	dihydroxy-acid/6-phosphogluconate dehydratase	1	1	1	1	1	1	1	1	1	1	1	1	1	1	1	1	1	1	1	1	0	0
ML734941	53852	55578	BDV34DRAFT_209284	Pex12 amino terminal region-domain-containing protein	1	1	1	1	1	1	1	1	1	1	1	1	1	1	1	1	1	1	1	1	0	0
ML734941	56819	58798	BDV34DRAFT_138056	phosphoesterase family-domain-containing protein	1	1	1	1	1	1	1	1	1	1	1	1	1	1	1	1	1	1	1	1	0	0
ML734941	58941	60843	BDV34DRAFT_186155	aldehyde dehydrogenase domain-containing protein	1	1	1	1	1	1	1	1	1	1	1	1	1	1	1	1	1	1	1	1	0	0
ML734941	61943	62416	BDV34DRAFT_220299	unspecified product	1	1	1	1	1	1	1	0	1	1	1	1	1	1	1	1	1	1	1	1	0	0
ML734941	63412	64244	BDV34DRAFT_186156	Similar to [Source:UniProtKB/TrEMBL%3BAcc:A0A5N6DZW0]	1	1	1	1	1	1	1	1	1	1	1	1	1	1	1	1	1	1	1	1	0	0
ML734941	64451	68444	BDV34DRAFT_138079	armadillo-type protein	1	1	1	1	1	1	1	1	1	1	1	1	1	1	1	1	1	1	1	1	0	0
ML734941	68474	70234	BDV34DRAFT_138074	WD40-repeat-containing domain protein	1	1	1	1	1	1	1	1	1	1	1	1	1	1	1	1	1	1	1	1	0	0
ML734941	70783	72590	BDV34DRAFT_138089	ribonuclease P 40kDa subunit-domain-containing protein	1	1	1	1	1	1	1	1	1	1	1	1	1	1	1	1	1	1	1	1	0	0
ML734941	76396	78500	BDV34DRAFT_138111	DNA replication ATP-dependent helicase/nuclease [Source:UniProtKB/TrEMBL%3BAcc:A0A5N6E1J9]	1	1	1	1	1	1	1	1	1	1	1	1	1	1	1	1	1	1	1	1	0	0
ML734941	78705	79682	BDV34DRAFT_186162	ESSS subunit of NADH:ubiquinone oxidoreductase-domain-containing protein	1	1	1	1	1	1	1	1	1	1	1	1	1	1	1	1	1	1	1	1	0	0
ML734941	79683	80937	BDV34DRAFT_186164	carbon-nitrogen hydrolase	1	1	1	1	1	1	1	1	1	1	1	1	1	1	1	1	1	1	1	1	0	0
ML734941	81046	84405	BDV34DRAFT_138144	Mitotic control protein dis3 [Source:UniProtKB/TrEMBL%3BAcc:A0A5N6DZG8]	1	1	1	1	1	1	1	1	1	1	1	1	1	1	1	1	1	1	1	1	0	0
ML734941	84406	86365	BDV34DRAFT_138150	major facilitator superfamily domain-containing protein	1	1	1	1	1	1	1	1	1	1	1	1	1	1	1	1	1	1	1	1	0	0
ML734941	86968	90234	BDV34DRAFT_138162	LIM domain protein	1	1	1	1	1	1	1	1	1	1	1	1	1	1	1	1	1	1	1	1	0	0
ML734941	89908	91570	BDV34DRAFT_138169	tRNA (guanine-N(7)-)-methyltransferase [Source:UniProtKB/TrEMBL%3BAcc:A0A5N6DZX0]	1	1	1	1	1	1	1	1	1	1	1	1	1	1	1	1	1	1	1	1	0	0
ML734941	91901	92774	BDV34DRAFT_138185	ESCRT-II complex subunit-domain-containing protein	1	1	1	1	1	1	1	1	1	1	1	1	1	1	1	1	1	1	1	1	0	0
ML734941	92448	95746	BDV34DRAFT_186173	BRCT domain-containing protein	1	1	1	1	1	1	1	1	1	1	1	1	1	1	1	1	1	1	1	1	0	0
ML734941	96029	97931	BDV34DRAFT_209298	Alpha/beta hydrolase family-domain-containing protein	1	1	1	1	1	1	1	1	1	1	1	1	1	1	1	1	1	1	1	1	0	0
ML734941	98091	99620	BDV34DRAFT_138203	ceramidase	1	1	1	1	1	1	1	1	1	1	1	1	1	1	1	1	1	1	1	1	0	0
ML734941	100549	102021	BDV34DRAFT_138235	solute carrier family 25 member 38	1	1	1	1	1	1	1	1	1	1	1	1	1	1	1	1	1	1	1	1	0	0
ML734941	101900	104210	BDV34DRAFT_138226	TPH domain-containing protein [Source:UniProtKB/TrEMBL%3BAcc:A0A5N6E0D4]	1	1	1	1	1	1	1	1	1	1	1	1	1	1	1	1	1	1	1	1	0	0
ML734941	106847	107802	BDV34DRAFT_220317	Fe2OG dioxygenase domain-containing protein [Source:UniProtKB/TrEMBL%3BAcc:A0A5N6DZH6]	1	1	1	1	1	1	1	1	1	1	1	1	1	1	1	1	1	1	1	1	0	0
ML734941	108547	109545	BDV34DRAFT_186182	unspecified product	1	1	1	1	1	1	1	1	1	1	1	1	1	1	1	1	1	1	1	1	0	0
ML734941	110445	113098	BDV34DRAFT_186185	Iron-containing redox enzyme family protein [Source:UniProtKB/TrEMBL%3BAcc:A0A5N6DZM2]	1	1	1	1	1	1	1	1	1	1	1	1	1	1	1	1	1	1	1	1	0	0
ML734941	113144	114522	BDV34DRAFT_138268	Transmembrane protein [Source:UniProtKB/TrEMBL%3BAcc:A0A5N6DZY0]	1	1	1	1	1	1	1	1	1	1	1	1	1	1	1	1	1	1	1	1	0	0
ML734941	115461	116252	BDV34DRAFT_138261	Prefoldin	1	1	1	1	1	1	1	1	1	1	1	1	1	1	1	1	1	1	1	1	0	0
ML734941	116281	117932	BDV34DRAFT_186190	Fe2OG dioxygenase domain-containing protein [Source:UniProtKB/TrEMBL%3BAcc:A0A5N6DZJ6]	1	1	1	1	1	1	1	1	1	1	1	1	1	1	1	1	1	1	1	1	0	0
ML734941	119960	121022	BDV34DRAFT_138321	GPI anchored protein [Source:UniProtKB/TrEMBL%3BAcc:A0A5N6DZH7]	1	1	1	1	1	1	1	1	1	1	1	1	1	1	1	1	1	1	1	1	0	0
ML734941	122512	123663	BDV34DRAFT_209306	Mid2 domain-containing protein [Source:UniProtKB/TrEMBL%3BAcc:A0A5N6E1L6]	1	1	1	1	1	1	1	1	1	1	1	1	1	1	1	1	1	1	1	1	0	0
ML734941	123495	124488	BDV34DRAFT_186196	Secreted protein [Source:UniProtKB/TrEMBL%3BAcc:A0A5N6E0X6]	1	1	1	1	1	1	1	1	1	1	1	1	1	1	1	1	1	1	1	1	0	0
ML734941	124611	126328	BDV34DRAFT_138355	cell differentiation family%2C Rcd1-like-domain-containing protein	1	1	1	1	1	1	1	1	1	1	1	1	1	1	1	1	1	1	1	1	0	0
ML734941	126971	130682	BDV34DRAFT_186199	PHD domain-containing protein [Source:UniProtKB/TrEMBL%3BAcc:A0A5N6DZI6]	1	1	1	1	1	1	1	1	1	1	1	1	1	1	1	1	1	1	1	1	0	0
ML734941	140080	142688	BDV34DRAFT_186208	HMG box domain-containing protein [Source:UniProtKB/TrEMBL%3BAcc:A0A5N6E0G2]	1	1	1	1	1	1	1	1	1	1	1	1	1	1	1	1	1	1	1	1	0	0
ML734941	143430	144251	BDV34DRAFT_209310	PSF1 domain protein	1	1	1	1	1	1	1	1	1	1	1	1	1	1	1	1	1	1	1	1	0	0
ML734941	144246	146126	BDV34DRAFT_138432	Amidohydro-rel domain-containing protein [Source:UniProtKB/TrEMBL%3BAcc:A0A5N6DZY7]	1	1	1	1	1	1	1	1	1	1	1	1	1	1	1	1	1	1	2	1	0	0
ML734941	149025	152522	BDV34DRAFT_220329	sulfate transporter family-domain-containing protein	1	1	1	1	1	1	1	1	1	1	1	1	1	1	1	1	1	1	2	1	0	0
ML734941	156601	158442	BDV34DRAFT_220330	Pleckstrin homology domain-containing protein	1	1	1	1	1	1	1	1	1	1	1	1	1	1	1	1	1	1	2	1	0	0
ML734941	160430	160754	BDV34DRAFT_186220	Transmembrane protein [Source:UniProtKB/TrEMBL%3BAcc:A0A5N6DZI5]	1	1	1	1	1	1	1	1	1	1	1	1	1	1	1	1	1	1	1	1	0	0
ML734941	161634	163758	BDV34DRAFT_220331	BZIP domain-containing protein [Source:UniProtKB/TrEMBL%3BAcc:A0A5N6E1M6]	1	1	1	1	1	1	1	1	1	1	1	1	1	1	1	1	1	1	1	1	0	0
ML734941	164824	166940	BDV34DRAFT_138579	asparagine synthase-domain-containing protein	1	1	1	1	1	1	1	1	1	1	1	1	1	1	1	1	1	1	1	1	0	0
ML734941	166987	169971	BDV34DRAFT_186225	putative guanine nucleotide exchange factor Vps9	1	1	1	1	1	1	1	1	1	1	1	1	1	1	1	1	1	1	1	1	0	0
ML734941	170918	172219	BDV34DRAFT_209316	unspecified product	1	1	1	1	1	0	0	1	1	1	1	1	1	1	1	1	1	1	2	1	0.0799031	0.0924499
ML734941	174648	176323	BDV34DRAFT_236519	FAD-binding PCMH-type domain-containing protein [Source:UniProtKB/TrEMBL%3BAcc:A0A5N6E0G9]	1	1	1	1	1	1	1	1	1	1	1	1	1	1	1	1	1	1	1	1	0	0
ML734941	176779	178019	BDV34DRAFT_186230	NmrA domain-containing protein [Source:UniProtKB/TrEMBL%3BAcc:A0A5N6DZN8]	1	1	1	1	1	1	1	1	1	1	1	1	1	1	1	1	1	1	1	1	0	0
ML734941	178758	179365	BDV34DRAFT_186231	Similar to [Source:UniProtKB/TrEMBL%3BAcc:A0A5N6DZZ6]	1	1	1	1	1	1	1	1	1	1	1	1	1	1	1	1	1	1	1	1	0	0
ML734941	182682	183513	BDV34DRAFT_138638	Secreted protein [Source:UniProtKB/TrEMBL%3BAcc:A0A5N6E2N6]	1	1	1	1	1	1	1	1	1	1	1	1	1	1	1	1	1	1	1	1	0	0
ML734941	183763	184495	BDV34DRAFT_186233	DUF4347 domain-containing protein [Source:UniProtKB/TrEMBL%3BAcc:A0A5N6DZL4]	1	1	1	1	1	1	1	1	1	1	1	1	1	1	1	1	1	1	1	1	0	0
ML734941	185311	186716	BDV34DRAFT_138648	VIT family-domain-containing protein	1	1	1	1	1	1	1	1	1	1	1	1	1	1	1	1	1	1	1	1	0	0
ML734941	186736	187852	BDV34DRAFT_186235	Glutamyl-tRNA synthetase [Source:UniProtKB/TrEMBL%3BAcc:A0A5N6E1N4]	1	1	1	1	1	1	1	1	1	1	1	1	1	1	1	1	1	1	1	1	0	0
ML734941	187937	189364	BDV34DRAFT_236520	Dimethylaniline monooxygenase [Source:UniProtKB/TrEMBL%3BAcc:A0A5N6E0Z7]	1	1	1	1	1	1	1	1	1	1	1	1	1	1	1	1	1	1	1	1	0	0
ML734941	190212	191123	BDV34DRAFT_220343	pectin lyase fold/virulence factor	1	1	1	1	1	1	1	1	1	1	1	1	1	1	1	1	1	1	1	1	0	0
ML734941	191990	194387	BDV34DRAFT_186237	Six-hairpin glycosidase-like protein	1	1	1	1	1	1	1	1	1	1	1	1	1	1	1	1	1	1	1	1	0	0
ML734941	194578	195977	BDV34DRAFT_186238	chalcone-flavanone isomerase-domain-containing protein	1	1	1	1	1	1	1	1	1	1	1	1	1	1	1	1	1	1	1	1	0	0
ML734941	196345	199483	BDV34DRAFT_209322	Glutaredoxin domain-containing protein [Source:UniProtKB/TrEMBL%3BAcc:A0A5N6DZP8]	1	1	1	1	1	1	1	1	1	1	1	1	1	1	1	1	1	1	1	1	0	0
ML734941	201446	203322	BDV34DRAFT_186241	BAG domain-containing protein	1	1	1	1	1	1	1	1	1	1	1	1	1	1	1	1	1	1	1	1	0	0
ML734941	204837	207274	BDV34DRAFT_186242	LMBR1-like membrane protein-domain-containing protein	1	1	1	1	1	1	1	1	1	1	1	1	1	1	1	1	1	1	1	1	0	0
ML734941	209333	214976	BDV34DRAFT_138733	KIX_2 domain-containing protein [Source:UniProtKB/TrEMBL%3BAcc:A0A5N6DZL9]	1	1	1	1	1	1	1	1	1	1	1	1	1	1	1	1	1	1	1	1	0	0
ML734941	215166	217207	BDV34DRAFT_186245	Nucleotide-sugar transporter [Source:UniProtKB/TrEMBL%3BAcc:A0A5N6DZJ9]	1	1	1	1	1	1	1	1	1	1	1	1	1	1	1	1	1	1	1	1	0	0
ML734941	217208	219761	BDV34DRAFT_186246	MBOAT%2C membrane-bound O-acyltransferase family-domain-containing protein	1	1	1	1	1	1	1	1	1	1	1	1	1	1	1	1	1	1	1	1	0	0
ML734941	219980	223490	BDV34DRAFT_186248	adaptin N terminal region-domain-containing protein	1	1	1	1	1	1	1	1	1	1	1	1	1	1	1	1	1	1	1	1	0	0
ML734941	223623	226367	BDV34DRAFT_138899	J domain-containing protein [Source:UniProtKB/TrEMBL%3BAcc:A0A5N6E0H3]	1	1	1	1	1	1	1	1	1	1	1	1	1	1	1	1	1	1	1	1	0	0
ML734941	228953	229635	BDV34DRAFT_220355	unspecified product	1	1	1	1	1	1	1	1	1	1	1	1	1	1	1	1	1	1	1	1	0	0
ML734941	230910	232087	BDV34DRAFT_209329	Metallo-dependent phosphatase-like protein	1	1	1	1	1	1	1	1	1	1	1	1	1	1	1	1	1	1	1	1	0	0
ML734941	232367	234667	BDV34DRAFT_186257	pyridoxal phosphate-dependent transferase	1	1	1	1	1	1	1	1	1	1	1	1	1	1	1	1	1	1	1	1	0	0
ML734941	235198	237236	BDV34DRAFT_186258	ribosomal protein L13 domain-containing protein	1	1	1	1	1	1	1	1	1	1	1	1	1	1	1	1	1	1	1	1	0	0
ML734941	237728	240176	BDV34DRAFT_186260	AMP-binding domain protein [Source:UniProtKB/TrEMBL%3BAcc:A0A5N6E2Q2]	1	1	1	1	1	1	1	1	1	1	1	1	1	1	1	1	1	1	1	1	0	0
ML734941	241324	246922	BDV34DRAFT_209332	Peptide hydrolase [Source:UniProtKB/TrEMBL%3BAcc:A0A5N6DZM7]	1	1	1	1	1	1	1	1	1	1	1	1	1	1	1	1	1	1	1	1	0	0
ML734941	250474	253537	BDV34DRAFT_220362	Integral membrane protein [Source:UniProtKB/TrEMBL%3BAcc:A0A5N6DZK7]	1	1	1	1	1	1	1	1	1	1	1	1	1	1	1	1	1	1	1	1	0	0
ML734941	256880	257614	BDV34DRAFT_186275	Inner membrane protein [Source:UniProtKB/TrEMBL%3BAcc:A0A5N6E1Q4]	1	1	1	1	1	1	1	1	1	1	1	1	1	1	1	1	1	1	1	1	0	0
ML734941	258345	258644	BDV34DRAFT_186276	Ovule protein [Source:UniProtKB/TrEMBL%3BAcc:A0A5N6E113]	1	1	1	1	1	1	1	1	1	1	1	1	1	1	1	1	1	1	1	1	0	0
ML734941	258678	259198	BDV34DRAFT_186277	Secreted protein [Source:UniProtKB/TrEMBL%3BAcc:A0A5N6E0I2]	1	1	1	1	1	1	1	1	1	1	1	1	1	1	1	1	1	1	1	1	0	0
ML734941	260664	263185	BDV34DRAFT_236521	G1/S-specific cyclin Pcl5 [Source:UniProtKB/TrEMBL%3BAcc:A0A5N6DZL7]	1	1	1	1	1	1	1	1	1	1	1	1	1	1	1	1	1	1	1	1	0	0
ML734941	263808	265284	BDV34DRAFT_139219	pyridoxamine 5'-phosphate oxidase-domain-containing protein	1	1	1	1	1	1	1	1	1	1	1	1	1	1	1	1	1	1	1	1	0	0
ML734941	265988	267437	BDV34DRAFT_186286	DLH domain-containing protein [Source:UniProtKB/TrEMBL%3BAcc:A0A5N6DZR7]	1	1	1	1	1	1	1	1	1	1	1	1	1	1	1	1	1	1	1	1	0	0
ML734941	267842	270993	BDV34DRAFT_220366	Mitochondrial protein cyt-4 [Source:UniProtKB/TrEMBL%3BAcc:A0A5N6E026]	1	1	1	1	1	1	1	1	1	1	1	1	1	1	1	1	1	1	1	1	0	0
ML734941	278969	280204	BDV34DRAFT_220367	putative C6 finger domain protein	1	1	1	1	1	1	1	1	1	1	1	1	1	1	1	1	1	1	1	1	0	0
ML734941	282902	284114	BDV34DRAFT_139315	unspecified product	1	1	1	1	1	1	1	1	1	1	1	1	1	1	1	1	1	1	1	1	0	0
ML734941	284668	285419	BDV34DRAFT_139341	unspecified product	1	1	1	1	1	1	1	1	1	1	1	1	1	1	1	1	1	1	1	1	0	0
ML734941	287587	291625	BDV34DRAFT_186302	nitrogen regulatory protein area	1	1	1	1	1	1	1	1	1	1	1	1	1	1	1	1	1	1	1	1	0	0
ML734941	292694	294055	BDV34DRAFT_209340	APH domain-containing protein [Source:UniProtKB/TrEMBL%3BAcc:A0A5N6E123]	1	1	1	1	1	1	1	1	1	1	1	1	1	1	1	1	1	1	1	1	0	0
ML734941	295041	296534	BDV34DRAFT_236523	Mur ligase	1	1	1	1	1	1	1	1	1	1	1	1	1	1	1	1	1	1	1	1	0	0
ML734941	296935	298230	BDV34DRAFT_139385	Pre-rRNA-processing protein ipi1	1	1	1	1	1	1	1	1	1	1	1	1	1	1	1	1	1	1	1	1	0	0
ML734941	298069	300513	BDV34DRAFT_186305	NCS1 allantoate transporter	1	1	1	1	1	1	1	1	1	1	1	1	1	1	1	1	1	1	1	1	0	0
ML734941	298231	298729	BDV34DRAFT_139386	Secreted protein [Source:UniProtKB/TrEMBL%3BAcc:A0A5N6DZS6]	1	1	1	1	1	1	1	1	1	1	1	1	1	1	1	1	1	1	1	1	0	0
ML734941	306285	306791	BDV34DRAFT_220373	UmuC domain-containing protein [Source:UniProtKB/TrEMBL%3BAcc:A0A5N6E034]	1	1	1	1	1	1	1	1	1	1	1	1	1	1	1	1	1	1	1	1	0	0
ML734941	307069	309140	BDV34DRAFT_236524	F-box domain-containing protein [Source:UniProtKB/TrEMBL%3BAcc:A0A5N6E2S1]	1	1	1	1	1	1	1	1	1	1	1	1	1	1	1	1	1	1	1	1	0	0
ML734941	309899	311411	BDV34DRAFT_186307	alpha/beta-hydrolase	1	1	1	1	1	1	1	1	1	1	1	1	1	1	1	1	1	1	2	1	0	0
ML734941	313095	314864	BDV34DRAFT_220376	luciferase-like domain-containing protein	1	1	1	1	1	1	1	1	1	1	1	1	1	1	1	1	1	1	2	1	0	0
ML734941	320199	322587	BDV34DRAFT_186315	C2H2 finger domain protein [Source:UniProtKB/TrEMBL%3BAcc:A0A5N6E1R9]	1	1	1	1	1	1	1	1	1	1	1	1	1	1	1	1	1	1	1	1	0	0
ML734941	322805	324982	BDV34DRAFT_186316	FAD/NAD(P)-binding domain-containing protein [Source:UniProtKB/TrEMBL%3BAcc:A0A5N6E133]	1	1	1	1	1	1	1	1	1	1	1	1	1	1	1	1	1	1	1	1	0	0
ML734941	325944	327374	BDV34DRAFT_220379	Integral membrane protein [Source:UniProtKB/TrEMBL%3BAcc:A0A5N6E0J8]	1	1	1	1	1	1	1	1	1	1	1	1	1	1	1	1	1	1	1	1	0	0
ML734941	327752	329705	BDV34DRAFT_209349	general substrate transporter	1	1	1	1	1	1	1	1	1	1	1	1	1	1	1	1	1	1	1	1	0	0
ML734941	334061	335316	BDV34DRAFT_186320	PITH domain-containing protein [Source:UniProtKB/TrEMBL%3BAcc:A0A5N6E0K7]	1	1	1	1	1	1	1	1	1	1	1	1	1	1	1	1	1	1	1	1	0	0
ML734941	337129	338173	BDV34DRAFT_186329	unspecified product	1	1	1	1	1	1	1	1	1	1	1	1	1	1	1	1	1	1	1	1	0	0
ML734941	338339	341506	BDV34DRAFT_186331	Zn(2)-C6 fungal-type domain-containing protein [Source:UniProtKB/TrEMBL%3BAcc:A0A5N6E044]	1	1	1	1	1	1	1	1	1	1	1	1	1	1	1	1	1	1	1	1	0	0
ML734941	341759	343247	BDV34DRAFT_236537	Podospora anserina S mat+ genomic DNA chromosome 7%2C supercontig 1 [Source:UniProtKB/TrEMBL%3BAcc:A0A5N6E2S9]	1	1	1	1	1	1	1	1	1	1	1	1	1	1	1	1	1	1	1	1	0	0
ML734941	343273	345653	BDV34DRAFT_186334	major facilitator superfamily domain-containing protein	1	1	1	1	1	1	1	1	1	1	1	1	1	1	1	1	1	1	1	1	0	0
ML734941	345805	347362	BDV34DRAFT_186336	FAD_binding_3 domain-containing protein [Source:UniProtKB/TrEMBL%3BAcc:A0A5N6DZN5]	1	1	1	1	1	1	1	1	1	1	1	1	1	1	1	1	1	1	1	1	0	0
ML734941	347638	348135	BDV34DRAFT_220386	DUF1064 domain-containing protein [Source:UniProtKB/TrEMBL%3BAcc:A0A5N6E1S8]	1	1	1	1	1	1	1	1	1	1	1	1	1	1	1	1	1	1	1	1	0	0
ML734941	349500	353844	BDV34DRAFT_236539	PKS_ER domain-containing protein [Source:UniProtKB/TrEMBL%3BAcc:A0A5N6E143]	1	1	1	1	1	1	1	1	1	1	1	1	1	1	1	1	1	1	1	1	0	0
ML734941	354299	356079	BDV34DRAFT_186341	BZIP domain-containing protein [Source:UniProtKB/TrEMBL%3BAcc:A0A5N6E0K9]	1	1	1	1	1	1	1	1	1	1	1	1	1	1	1	1	1	1	1	1	0	0
ML734941	357372	357860	BDV34DRAFT_220390	Endoribonuclease L-PSP/chorismate mutase-like protein	1	1	1	1	1	1	1	0	1	1	1	1	0	0	0	0	0	0	1	0	0.18006	0.604167
ML734941	358132	359307	BDV34DRAFT_220391	PARP catalytic domain-containing protein [Source:UniProtKB/TrEMBL%3BAcc:A0A5N6E0L7]	1	1	1	1	1	1	0	0	1	1	1	1	0	0	0	0	0	0	1	0	0.122655	0.459137
ML734941	360034	360479	BDV34DRAFT_139640	Ovule protein [Source:UniProtKB/TrEMBL%3BAcc:A0A5N6DZU2]	1	1	1	1	1	1	1	1	1	1	1	1	1	1	1	1	1	1	1	1	0	0
ML734941	360479	362686	BDV34DRAFT_139632	Zn(2)-C6 fungal-type domain-containing protein [Source:UniProtKB/TrEMBL%3BAcc:A0A5N6E053]	1	1	1	1	1	1	1	1	1	1	1	1	1	1	1	1	1	1	1	1	0	0
ML734941	363676	365114	BDV34DRAFT_220393	DUF3987 domain-containing protein [Source:UniProtKB/TrEMBL%3BAcc:A0A5N6E2T9]	1	1	1	1	1	1	1	1	1	1	1	1	1	1	1	1	1	1	1	1	0	0
ML734941	368635	369290	BDV34DRAFT_186348	MFS domain-containing protein [Source:UniProtKB/TrEMBL%3BAcc:A0A5N6DZR0]	1	1	1	1	1	1	1	1	1	1	1	1	1	1	1	1	1	1	1	1	0	0
ML734941	371290	371853	BDV34DRAFT_186349	Secreted protein [Source:UniProtKB/TrEMBL%3BAcc:A0A5N6DZP0]	1	1	1	1	1	1	1	1	1	1	1	1	1	1	1	1	1	1	1	1	0	0
ML734941	372525	373876	BDV34DRAFT_236541	major facilitator superfamily protein	1	1	1	1	1	1	1	1	1	1	1	1	1	1	1	1	1	1	1	1	0	0
ML734941	374277	375801	BDV34DRAFT_186351	BZIP domain-containing protein [Source:UniProtKB/TrEMBL%3BAcc:A0A5N6E153]	1	1	1	1	1	1	1	1	1	1	1	1	1	1	1	1	1	1	1	1	0	0
ML734941	376173	377684	BDV34DRAFT_209361	major facilitator superfamily domain-containing protein	1	1	1	1	1	1	1	1	1	1	1	1	1	1	1	1	1	1	1	1	0	0
ML734941	378592	379890	BDV34DRAFT_236542	NAD(P)-binding protein [Source:UniProtKB/TrEMBL%3BAcc:A0A5N6DZQ2]	1	1	1	1	1	1	1	1	1	1	1	1	1	1	1	1	1	1	1	1	0	0
ML734941	380284	382312	BDV34DRAFT_236543	major facilitator superfamily domain-containing protein	1	1	1	1	1	1	1	1	1	1	1	1	1	1	1	1	1	1	1	1	0	0
ML734941	382658	383155	BDV34DRAFT_236544	Cupin_2 domain-containing protein [Source:UniProtKB/TrEMBL%3BAcc:A0A5N6DZV2]	1	1	1	1	1	1	1	1	1	1	1	1	1	1	1	1	1	1	1	1	0	0
ML734941	383581	384637	BDV34DRAFT_220399	NADP-dependent oxidoreductase domain-containing protein	1	1	1	1	1	1	1	1	1	1	1	1	1	1	1	1	1	1	1	1	0	0
ML734941	385501	387685	BDV34DRAFT_236548	Saponin hydrolase [Source:UniProtKB/TrEMBL%3BAcc:A0A5N6E2U9]	1	1	1	1	1	1	1	1	1	1	1	1	1	1	1	1	1	1	1	1	0	0
ML734941	389181	391181	BDV34DRAFT_139677	carboxylesterase	1	1	1	1	1	1	1	1	1	1	1	1	1	1	1	1	1	1	1	1	0	0
ML734941	392313	394455	BDV34DRAFT_186359	Integral membrane protein [Source:UniProtKB/TrEMBL%3BAcc:A0A5N6DZQ0]	1	1	1	1	1	1	1	1	1	1	1	1	1	1	1	1	1	1	1	1	0	0
ML734941	395592	397721	BDV34DRAFT_139692	amine oxidase	1	1	1	1	1	1	1	1	1	1	1	1	1	1	1	1	1	1	1	1	0	0
ML734941	398306	401184	BDV34DRAFT_186372	amino acid/polyamine transporter I	1	1	1	1	1	1	1	1	1	1	1	1	1	1	1	1	1	1	1	1	0	0
ML734941	401185	401895	BDV34DRAFT_186377	Cytochrome c oxidase assembly protein COX16%2C mitochondrial [Source:UniProtKB/TrEMBL%3BAcc:A0A5N6E0M7]	1	1	1	1	1	1	1	1	1	1	1	1	1	1	1	1	1	1	1	1	0	0
ML734941	403441	404944	BDV34DRAFT_139855	heterokaryon incompatibility protein-domain-containing protein	1	1	1	1	1	1	1	1	1	1	1	1	1	1	1	1	1	1	1	1	0	0
ML734941	405573	406874	BDV34DRAFT_139866	Fructosamine/Ketosamine-3-kinase	1	1	1	1	1	1	1	1	1	1	1	1	1	1	1	1	1	1	1	1	0	0
ML734941	406655	407716	BDV34DRAFT_139872	DRAP deaminase	1	1	1	1	1	1	1	1	1	1	1	0	1	1	1	1	1	1	1	1	0	0
ML734941	409735	412285	BDV34DRAFT_186381	amino acid/polyamine transporter I	1	1	1	1	1	1	1	1	1	1	1	1	1	1	1	1	1	1	1	1	0	0
ML734941	412159	413198	BDV34DRAFT_139890	IgE-binding protein [Source:UniProtKB/TrEMBL%3BAcc:A0A5N6E2W0]	1	1	1	1	1	1	1	1	1	1	1	1	1	1	1	1	1	1	1	1	0	0
ML734941	413239	417203	BDV34DRAFT_186384	putative beta-glucosidase E	1	1	1	1	1	1	1	1	1	1	1	1	1	1	1	1	1	1	1	1	0	0
ML734941	417907	419330	BDV34DRAFT_209377	Zn(2)-C6 fungal-type domain-containing protein [Source:UniProtKB/TrEMBL%3BAcc:A0A5N6DZQ9]	1	1	1	1	1	1	1	1	1	1	1	1	1	1	1	1	1	1	1	1	0	0
ML734941	420409	422548	BDV34DRAFT_236554	FAD-binding PCMH-type domain-containing protein [Source:UniProtKB/TrEMBL%3BAcc:A0A5N6E1V4]	1	1	1	1	1	1	1	1	1	1	1	1	1	1	1	1	1	1	1	1	0	0
ML734941	422994	425563	BDV34DRAFT_186390	malate synthase	1	1	1	1	1	1	1	1	1	1	1	1	1	1	1	1	1	1	1	1	0	0
ML734941	426005	428302	BDV34DRAFT_139953	Glutamine synthetase [Source:UniProtKB/TrEMBL%3BAcc:A0A5N6E0N5]	1	1	1	1	1	1	1	1	1	1	1	1	1	1	1	1	1	1	1	1	0	0
ML734941	428279	429857	BDV34DRAFT_139968	Short-chain dehydrogenase/reductase family protein [Source:UniProtKB/TrEMBL%3BAcc:A0A5N6DZS0]	1	1	1	1	1	1	1	1	1	1	1	1	1	1	1	1	1	1	1	1	0	0
ML734941	429889	431725	BDV34DRAFT_139993	S-adenosyl-L-methionine-dependent methyltransferase	1	1	1	1	1	1	1	1	1	1	1	1	1	1	1	1	1	1	1	1	0	0
ML734941	432146	434014	BDV34DRAFT_139963	Integral membrane protein [Source:UniProtKB/TrEMBL%3BAcc:A0A5N6DZX3]	1	1	1	1	1	1	1	1	1	1	1	1	1	1	1	1	1	1	1	1	0	0
ML734941	437177	438317	BDV34DRAFT_186403	NADP-dependent oxidoreductase domain-containing protein	1	1	1	1	1	1	1	1	1	1	1	1	1	1	1	1	1	1	1	1	0	0
ML734941	439721	441401	BDV34DRAFT_209384	major facilitator superfamily domain-containing protein	0	0	0	0	0	1	1	1	1	1	1	1	1	1	1	1	1	1	1	1	0.0952381	0.193939
ML734941	441847	443824	BDV34DRAFT_236555	FAD-binding PCMH-type domain-containing protein [Source:UniProtKB/TrEMBL%3BAcc:A0A5N6DZU1]	0	0	0	0	0	1	1	1	1	1	1	1	1	1	1	1	1	1	1	1	0.0952381	0.193939
ML734941	445574	446933	BDV34DRAFT_220422	cation transport protein-domain-containing protein	1	1	1	1	1	1	1	1	1	1	1	1	1	1	1	1	1	1	1	1	0	0
ML734941	447439	447933	BDV34DRAFT_220423	cation transporter	1	1	1	1	1	1	1	1	1	1	1	1	1	1	1	1	1	1	1	1	0	0
ML734941	448476	453370	BDV34DRAFT_236558	P-loop containing nucleoside triphosphate hydrolase protein	1	1	1	1	1	1	1	1	1	1	1	1	1	1	1	1	1	1	1	1	0	0
ML734941	453060	453380	BDV34DRAFT_220425	Transposase [Source:UniProtKB/TrEMBL%3BAcc:A0A5N6E0P4]	1	1	1	1	1	1	1	1	1	1	1	1	1	1	1	1	1	1	1	1	0	0
ML734941	453409	454662	BDV34DRAFT_186405	Calpain catalytic domain-containing protein [Source:UniProtKB/TrEMBL%3BAcc:A0A5N6DZS8]	1	1	1	1	1	1	1	1	1	1	1	1	1	1	1	1	1	1	1	1	0	0
ML734941	455365	459144	BDV34DRAFT_140183	P-loop containing nucleoside triphosphate hydrolase protein	1	1	1	1	1	1	1	1	1	1	1	1	1	1	1	1	1	1	1	1	0	0
ML734941	460122	462133	BDV34DRAFT_186407	citrate synthase-like protein	1	1	1	1	1	1	1	1	1	1	1	1	1	1	1	1	1	1	1	1	0	0
ML734941	463716	464425	BDV34DRAFT_220429	CbiA domain-containing protein [Source:UniProtKB/TrEMBL%3BAcc:A0A5N6E093]	1	1	1	1	1	1	1	1	1	1	1	1	1	1	1	1	1	1	1	1	0	0
ML734941	466004	468543	BDV34DRAFT_140209	fungal-specific transcription factor domain-containing protein	1	1	1	1	1	1	1	1	1	1	1	1	1	1	1	1	1	1	1	1	0	0
ML734941	468618	470327	BDV34DRAFT_209391	general substrate transporter	1	1	1	1	1	1	1	1	1	1	1	1	1	1	1	1	1	1	1	1	0	0
ML734941	470568	471681	BDV34DRAFT_140207	NAD(P)-binding protein [Source:UniProtKB/TrEMBL%3BAcc:A0A5N6DZS9]	1	1	1	1	1	1	1	1	1	1	1	1	1	1	1	1	1	1	1	1	0	0
ML734941	472635	474308	BDV34DRAFT_140222	chaperonin 10-like protein	1	1	1	1	1	1	1	1	1	1	1	1	1	1	1	1	1	1	1	1	0	0
ML734941	476743	477967	BDV34DRAFT_220434	FAD-binding PCMH-type domain-containing protein [Source:UniProtKB/TrEMBL%3BAcc:A0A5N6E192]	1	1	1	1	1	1	1	1	1	1	1	1	1	1	1	1	1	1	1	1	0	0
ML734941	478831	480921	BDV34DRAFT_186412	Integral membrane protein [Source:UniProtKB/TrEMBL%3BAcc:A0A5N6E0Q3]	1	1	1	1	1	1	1	1	1	1	1	1	1	1	1	1	1	1	1	1	0	0
ML734941	482275	484254	BDV34DRAFT_186414	FAD-binding PCMH-type domain-containing protein [Source:UniProtKB/TrEMBL%3BAcc:A0A5N6DZT8]	1	1	1	1	1	1	1	1	1	1	1	1	1	1	1	1	1	1	1	1	0	0
ML734941	484416	486267	BDV34DRAFT_236560	permease for cytosine/purines%2C uracil%2C thiamine%2C allantoin-domain-containing protein	1	1	1	1	1	1	1	1	1	1	1	1	1	1	1	1	1	1	1	1	0	0
ML734941	487096	490550	BDV34DRAFT_186418	Hydantoinase [Source:UniProtKB/TrEMBL%3BAcc:A0A5N6DZZ5]	1	1	1	1	1	1	1	1	1	1	1	1	1	1	1	1	1	1	1	1	0	0
ML734941	491163	492776	BDV34DRAFT_236561	Steroid monooxygenase [Source:UniProtKB/TrEMBL%3BAcc:A0A5N6E0A2]	1	1	1	1	1	1	1	1	1	1	1	1	1	1	1	1	1	1	1	1	0	0
ML734941	492862	495581	BDV34DRAFT_186420	Fatty acid transporter protein [Source:UniProtKB/TrEMBL%3BAcc:A0A5N6E2Y9]	1	1	1	1	1	1	1	1	1	1	1	1	1	1	1	1	1	1	1	1	0	0
ML734941	497139	498813	BDV34DRAFT_209400	major facilitator superfamily domain-containing protein	1	1	1	1	1	1	1	1	1	1	1	1	1	1	1	1	1	1	1	1	0	0
ML734941	499130	501830	BDV34DRAFT_236563	F-box domain-containing protein [Source:UniProtKB/TrEMBL%3BAcc:A0A5N6DZT9]	1	1	1	1	1	1	1	1	1	1	1	1	1	1	1	1	1	1	1	1	0	0
ML734941	501937	503533	BDV34DRAFT_186421	FAD dependent oxidoreductase	1	1	1	1	1	1	1	1	1	1	1	1	1	1	1	1	1	1	1	1	0	0
ML734941	504132	504997	BDV34DRAFT_220443	Zf-rbx1 domain-containing protein [Source:UniProtKB/TrEMBL%3BAcc:A0A5N6E1A2]	1	1	1	1	1	1	1	1	1	1	1	1	1	1	1	1	1	1	1	1	0	0
ML734941	505157	506722	BDV34DRAFT_186424	pyridoxal phosphate-dependent transferase	1	1	1	1	1	1	1	1	1	1	1	1	1	1	1	1	1	1	1	1	0	0
ML734941	507477	510781	BDV34DRAFT_186429	pyridoxal phosphate-dependent transferase	1	1	1	1	1	1	1	1	1	1	1	1	1	1	1	1	1	1	1	1	0	0
ML734941	511351	513329	BDV34DRAFT_186434	Biotin synthase [Source:UniProtKB/TrEMBL%3BAcc:A0A5N6E0S6]	1	1	1	1	1	1	1	1	1	1	1	1	1	1	1	1	1	1	1	1	0	0
ML734941	513871	517262	BDV34DRAFT_220447	Cation_ATPase_N domain-containing protein [Source:UniProtKB/TrEMBL%3BAcc:A0A5N6E003]	1	1	1	1	1	1	1	1	1	1	1	1	1	1	1	1	1	1	1	1	0	0
ML734941	518067	519201	BDV34DRAFT_140458	RING-type domain-containing protein [Source:UniProtKB/TrEMBL%3BAcc:A0A5N6E0B2]	1	1	1	1	1	1	1	1	1	1	1	1	1	1	1	1	1	1	1	1	0	0
ML734941	521731	523420	BDV34DRAFT_140507	Peptidase M20 domain-containing protein 2 [Source:UniProtKB/TrEMBL%3BAcc:A0A5N6E300]	1	1	1	1	1	1	1	1	1	1	1	1	1	1	1	1	1	1	1	1	0	0
ML734941	524977	526812	BDV34DRAFT_186446	Low temperature viability protein	1	1	1	1	1	1	1	1	1	1	1	1	1	1	1	1	1	1	1	1	0	0
ML734941	527027	529266	BDV34DRAFT_140515	CP-type G domain-containing protein [Source:UniProtKB/TrEMBL%3BAcc:A0A5N6DZU8]	1	1	1	1	1	1	1	1	1	1	1	1	1	1	1	1	1	1	1	1	0	0
ML734941	529413	530967	BDV34DRAFT_220452	acyl-CoA dehydrogenase/oxidase	1	1	1	1	1	1	1	1	1	1	1	1	1	1	1	1	1	1	1	1	0	0
ML734941	531217	532179	BDV34DRAFT_186450	Spo12 family-domain-containing protein	1	1	1	1	1	1	1	1	1	1	1	1	1	1	1	1	1	1	1	1	0	0
ML734941	532181	535769	BDV34DRAFT_186451	UNC-like C-terminal-domain-containing protein	1	1	1	1	1	1	1	1	1	1	1	1	1	1	1	1	1	1	1	1	0	0
ML734941	536594	539255	BDV34DRAFT_140550	kinase-like domain-containing protein	1	1	1	1	1	1	1	1	1	1	1	1	1	1	1	1	1	1	1	1	0	0
ML734941	546480	547532	BDV34DRAFT_236573	ketopantoate reductase PanE/ApbA C terminal-domain-containing protein	1	1	1	1	1	1	1	1	1	1	1	1	1	1	1	1	1	1	1	1	0	0
ML734941	548428	549216	BDV34DRAFT_186483	unspecified product	1	1	1	1	1	1	1	1	1	1	1	1	1	1	1	1	1	1	1	1	0	0
ML734941	549220	551299	BDV34DRAFT_186484	C2H2-type domain-containing protein [Source:UniProtKB/TrEMBL%3BAcc:A0A5N6E0C1]	1	1	1	1	1	1	1	1	1	1	1	1	1	1	1	1	1	1	1	1	0	0
ML734941	552650	557067	BDV34DRAFT_236574	major facilitator superfamily domain-containing protein	1	1	1	1	1	1	1	1	1	1	1	1	1	1	1	1	1	1	1	1	0	0
ML734941	557098	559982	BDV34DRAFT_140634	Zn(2)-C6 fungal-type domain-containing protein [Source:UniProtKB/TrEMBL%3BAcc:A0A5N6DZX7]	1	1	1	1	1	1	1	1	1	1	1	1	1	1	1	1	1	1	1	1	0	0
ML734941	560009	563307	BDV34DRAFT_186488	Pep3/Vps18/deep orange family-domain-containing protein	1	1	1	1	1	1	1	1	1	1	1	1	1	1	1	1	1	1	1	1	0	0
ML734941	563459	566650	BDV34DRAFT_140680	ubiquitin carboxyl-terminal hydrolase-domain-containing protein	1	1	1	1	1	1	1	1	1	1	1	1	1	1	1	1	1	1	1	1	0	0
ML734941	566805	568372	BDV34DRAFT_186490	ribosomal protein L5 domain-containing protein	1	1	1	1	1	1	1	1	1	1	1	1	1	1	1	1	1	1	1	1	0	0
ML734941	568623	571719	BDV34DRAFT_140693	kinase-like domain-containing protein	1	1	1	1	1	1	1	1	1	1	1	1	1	1	1	1	1	1	1	1	0	0
ML734941	575717	578490	BDV34DRAFT_209423	C2H2 transcription factor [Source:UniProtKB/TrEMBL%3BAcc:A0A5N6DZW5]	1	1	1	1	1	1	1	1	1	1	1	1	1	1	1	1	1	1	1	1	0	0
ML734941	578830	580291	BDV34DRAFT_140708	C2H2 type zinc finger domain protein	1	1	1	1	1	1	1	1	1	1	1	1	1	1	1	1	1	1	1	1	0	0
ML734941	580832	583724	BDV34DRAFT_220466	Telomerase activating protein Est1 [Source:UniProtKB/TrEMBL%3BAcc:A0A5N6E024]	1	1	1	1	1	1	1	1	1	1	1	1	1	1	1	1	1	1	1	1	0	0
ML734941	584138	586345	BDV34DRAFT_140716	Ribokinase-like protein	1	1	1	1	1	1	1	1	1	1	1	1	1	1	1	1	1	1	1	1	0	0
ML734941	586347	587316	BDV34DRAFT_140735	DUF1770-domain-containing protein [Source:UniProtKB/TrEMBL%3BAcc:A0A5N6E319]	1	1	1	1	1	1	1	1	1	1	1	1	1	1	1	1	1	1	1	1	0	0
ML734941	587460	589820	BDV34DRAFT_186499	WHIM1 domain-containing protein [Source:UniProtKB/TrEMBL%3BAcc:A0A5N6DZY5]	1	1	1	1	1	1	1	1	1	1	1	1	1	1	1	1	1	1	1	1	0	0
ML734941	589822	590816	BDV34DRAFT_186500	F5/8 type C domain-containing protein [Source:UniProtKB/TrEMBL%3BAcc:A0A5N6DZW3]	1	1	1	1	1	1	1	1	1	1	1	1	1	1	1	1	1	1	1	1	0	0
ML734941	590945	592349	BDV34DRAFT_186502	60S ribosomal protein L2	1	1	1	1	1	1	1	1	1	1	1	1	1	1	1	1	1	1	1	1	0	0
ML734941	592781	594465	BDV34DRAFT_186504	metal binding domain of Ada-domain-containing protein	1	1	1	1	1	1	1	1	1	1	1	1	1	1	1	1	1	1	1	1	0	0
ML734941	595372	597517	BDV34DRAFT_186505	BAR domain-containing protein [Source:UniProtKB/TrEMBL%3BAcc:A0A5N6E0U3]	1	1	1	1	1	1	1	1	1	1	1	1	1	1	1	1	1	1	1	1	0	0
ML734941	598696	603475	BDV34DRAFT_140801	SNF2 family N-terminal domain-containing protein	1	1	1	1	1	1	1	1	1	1	1	1	1	1	1	1	1	1	1	1	0	0
ML734941	603476	603980	BDV34DRAFT_140802	Ovule protein [Source:UniProtKB/TrEMBL%3BAcc:A0A5N6E0V3]	1	1	1	1	1	1	1	1	1	1	1	1	1	1	1	1	1	1	1	1	0	0
ML734941	604152	606144	BDV34DRAFT_140816	Zn(2)-C6 fungal-type domain-containing protein [Source:UniProtKB/TrEMBL%3BAcc:A0A5N6E035]	1	1	1	1	1	1	1	1	1	1	1	1	1	1	1	1	1	1	1	1	0	0
ML734941	607869	609400	BDV34DRAFT_140836	TB2/DP1%2C HVA22 family-domain-containing protein	1	1	1	1	1	1	1	1	1	1	1	1	1	1	1	1	1	1	1	1	0	0
ML734941	609344	611172	BDV34DRAFT_186515	autophagy-related protein	1	1	1	1	1	1	1	1	1	1	1	1	1	1	1	1	1	1	1	1	0	0
ML734941	611627	616753	BDV34DRAFT_209433	putative MFS transporter	1	1	1	1	1	1	1	1	1	1	1	1	1	1	1	1	1	1	1	1	0	0
ML734941	618039	619978	BDV34DRAFT_186527	A49-like RNA polymerase I associated factor-domain-containing protein	1	1	1	1	1	1	1	1	1	1	1	1	1	1	1	1	1	1	1	1	0	0
ML734941	621293	623448	BDV34DRAFT_186528	pyridoxal phosphate-dependent transferase	1	1	1	1	1	1	1	1	1	1	1	1	1	1	1	1	1	1	1	1	0	0
ML734941	624098	628740	BDV34DRAFT_209436	SNF2 family N-terminal domain-containing protein	1	1	1	1	1	1	1	1	1	1	1	1	1	1	1	1	1	1	1	1	0	0
ML734941	629537	630290	BDV34DRAFT_140953	Secreted protein [Source:UniProtKB/TrEMBL%3BAcc:A0A5N6E0V2]	1	1	1	1	1	1	1	1	1	1	1	1	1	1	1	1	1	1	1	1	0	0
ML734941	633172	634373	BDV34DRAFT_220482	alcohol dehydrogenase 1	1	1	1	1	1	1	1	1	1	1	1	1	1	1	1	1	1	1	1	1	0	0
ML734941	634710	636800	BDV34DRAFT_209438	amino acid/polyamine transporter I	1	1	1	1	1	1	1	1	1	1	1	1	1	1	1	1	1	1	1	1	0	0
ML734941	637134	640095	BDV34DRAFT_186533	Sodium/hydrogen exchanger family-domain-containing protein	1	1	1	1	1	1	1	1	1	1	1	1	1	1	1	1	1	1	1	1	0	0
ML734941	640325	642391	BDV34DRAFT_220485	Sodium/hydrogen exchanger [Source:UniProtKB/TrEMBL%3BAcc:A0A5N6E0E9]	1	1	1	1	1	1	1	1	1	1	1	1	1	1	1	1	1	1	1	1	0	0
ML734941	643550	646580	BDV34DRAFT_141207	STE like transcription factor-domain-containing protein	1	1	1	1	1	1	1	1	1	1	1	1	1	1	1	1	1	1	1	1	0	0
ML734941	646895	647253	BDV34DRAFT_186538	Secreted protein [Source:UniProtKB/TrEMBL%3BAcc:A0A5N6E004]	1	1	1	1	1	1	1	1	1	1	1	1	1	1	1	1	1	1	1	1	0	0
ML734941	652672	653948	BDV34DRAFT_141241	NUC153 domain-containing protein [Source:UniProtKB/TrEMBL%3BAcc:A0A5N6DZY4]	1	1	1	1	1	1	1	1	1	1	1	1	1	1	1	1	1	1	1	1	0	0
ML734941	654072	655318	BDV34DRAFT_186541	1-(5-phosphoribosyl)-5-[(5-phosphoribosylamino)methylideneamino] imidazole-4-carboxamide isomerase [Source:UniProtKB/TrEMBL%3BAcc:A0A5N6E228]	1	1	1	1	1	1	1	1	1	1	1	1	1	1	1	1	1	1	1	1	0	0
ML734941	656669	658865	BDV34DRAFT_141265	Elongator complex protein 3 [Source:UniProtKB/TrEMBL%3BAcc:A0A5N6E1F1]	1	1	1	1	1	1	1	1	1	1	1	1	1	1	1	1	1	1	1	1	0	0
ML734941	658978	660678	BDV34DRAFT_186547	succinyl-CoA synthetase-like protein	1	1	1	1	1	1	1	1	1	1	1	1	1	1	1	1	1	1	1	1	0	0
ML734941	662499	664320	BDV34DRAFT_209444	major facilitator superfamily domain-containing protein	1	1	1	1	1	1	1	1	1	1	1	1	1	1	1	1	1	1	1	1	0	0
[truncated: 11,759 more rows]
